# Supplementary material for: Origins of Oil and Gas Sector Methane Emissions: On-Site Investigations of Aerial Measured Sources
Source: Environ Sci Technol. 2023 Jan 30;57(6):2484–94. doi: 10.1021/acs.est.2c07318 (PMC9933527; doi:10.1021/acs.est.2c07318)
Supplement: Supplementary file 2 — es2c07318_si_002.xlsx [file es2c07318_si_002.xlsx]

## Sheet: readme
Sheet Name	Sheet Description
Aerial Measurements - By Source	Metadata, emission rate, and attribution of all 543 aerial detections at all 508 aerially surveyed sites.
Aerial Measurements - By Pass	Metadata and emission rate by aircraft pass over all 543 detected sources.
Compressors	Details of all 192 active reciprocating compressors at 75 surveys with ground follow-up,
Tanks	Inventory of manually detected tanks from high-resolution aerial imagery and facility plot plans at all 508 aerially surveyed sites.
Pneumatics	Inventoried pneumatics during ground follow-up of aerial sources in Figure 5 of the manuscript.
Please cite as:
Johnson M.R, Tyner D.R., Conrad B.M., Origins of Oil and Gas Sector Methane Emissions: On-Site Investigations of Aerial Measured Sources. Environ. Sci. Technol., 2023, xx (x), xxxx-xxxx. https://doi.org/10.21/acs.est.xxxxxxx.
Link to paper
(Reference and link to be updated upon publication)

## Sheet: Aerial Measurements - By Source
Anonymized Site ID	Anonymized Source ID	Anonymized Equipment ID	Emission Rate (Monte Carlo Average) [kg/h]	Emission Rate (2.5th Percentile from Monte Carlo) [kg/h]	Emission Rate (97.5th Percentile from Monte Carlo) [kg/h]	Source Description	Is 2021 Ground Site
BC_1	Src_1	A	11.6757	7.92497	17.6691	Compressor Buildings	Yes
BC_1	Src_2	B	13.6723	9.2706	20.3985	Dehydrators	Yes
BC_1	Src_3	A	2.81838	1.5797	4.97487	Compressor Buildings	Yes
BC_1	Src_4	C	1.25313	0.534121	2.43919	Piping	Yes
BC_1	Src_5	D	0.355781	0.120469	0.764966	Power Generators	Yes
BC_2	Src_6	A	5.11776	2.98402	8.76864	Power Generators	Yes
BC_3	Src_7	A	6.00993	2.99037	11.8267	Tanks	Yes
BC_3	Src_8	B	1.37371	0.482247	2.9481	Power Generators	Yes
BC_4	Src_9	A	9.15633	5.49261	15.2797	Compressor Buildings	Yes
BC_4	Src_10	B	2.04414	1.03313	3.8239	Separators	Yes
BC_5	Src_11	A	10.7553	6.43065	17.8017	Unknown	Yes
BC_5	Src_12	B	11.0434	6.6237	18.3495	Tanks	Yes
BC_5	Src_13	C	7.60383	3.82895	14.2584	Compressor Buildings	Yes
BC_5	Src_14	D	17.3733	10.4958	28.7502	Compressor Buildings	Yes
BC_5	Src_15	E	6.49868	3.30438	12.1921	Compressor Buildings	Yes
BC_5	Src_16	C	11.616	5.7629	21.9464	Compressor Buildings	Yes
BC_8	Src_17	A	3.69602	2.14755	6.30132	Dehydrators	No
BC_8	Src_18	B	8.75056	5.25801	14.662	Flares (Unlit/lit)	No
BC_8	Src_19	C	2.88871	1.24328	5.78516	Separators	No
BC_9	Src_20	A	14.5102	9.15029	23.4712	Power Generators	Yes
BC_9	Src_21	B	15.8291	10.4008	24.8101	Compressor Buildings	Yes
BC_9	Src_22	B	5.20398	3.29055	8.32254	Compressor Buildings	Yes
BC_9	Src_23	C	2.98743	1.58569	5.44687	Dehydrators	Yes
BC_11	Src_24	A	24.1685	15.1233	39.2802	Compressor Buildings	Yes
BC_11	Src_25	B	2.98791	1.41411	5.76607	Unknown	Yes
BC_11	Src_26	C	10.8348	5.85522	19.8715	Compressor Buildings	Yes
BC_11	Src_27	D	20.3762	12.0298	34.7707	Compressor Buildings	Yes
BC_11	Src_28	E	24.2053	15.02	39.1382	Compressor Buildings	Yes
BC_15	Src_29	A	3.25152	1.92928	5.38126	Compressor Buildings	Yes
BC_15	Src_30	A	4.92317	2.74234	8.74993	Compressor Buildings	Yes
BC_16	Src_31	A	9.80575	3.81675	21.1796	Flares (Unlit/lit)	No
BC_16	Src_32	B	79.5568	50.6129	127.96	Compressor Buildings	No
BC_16	Src_33	C	86.5146	55.1785	136.322	Compressor Buildings	No
BC_16	Src_34	D	51.7066	31.6024	85.2019	Compressor Buildings	No
BC_17	Src_35	A	9.63327	5.18601	17.5817	Power Generators	Yes
BC_17	Src_36	B	4.91909	2.49156	9.10476	Dehydrators	Yes
BC_17	Src_37	C	6.11346	3.23067	11.4097	Dehydrators	Yes
BC_17	Src_38	D	9.85004	5.31526	18.0419	Compressor Buildings	Yes
BC_17	Src_39	E	13.0989	7.22385	23.6879	Compressor Buildings	Yes
BC_18	Src_40	A	3.66666	1.81198	7.00543	Separators	No
BC_18	Src_41	B	2.43877	1.05705	4.89124	Compressor Buildings	No
BC_20	Src_42	A	2.73356	0.934228	6.16691	Flares (Unlit/lit)	No
BC_22	Src_43	A	4.94766	2.90575	8.49739	Other	Yes
BC_22	Src_44	B	10.6051	6.24059	18.1624	Compressor Buildings	Yes
BC_23	Src_45	A	1.33413	0.450848	3.02217	Separators	No
BC_24	Src_46	A	2.82571	1.37134	5.49348	Dehydrators	Yes
BC_24	Src_47	B	6.29098	3.17403	11.8652	Compressor Buildings	Yes
BC_24	Src_48	C	3.41028	1.29821	7.3763	Compressor Buildings	Yes
BC_24	Src_49	D	13.8691	6.47816	27.8635	Tanks	Yes
BC_24	Src_50	E	0.737796	0.230522	1.66438	Unknown	Yes
BC_25	Src_51	A	5.73542	2.85194	10.9983	Compressor Buildings	No
BC_25	Src_52	B	8.05032	4.21662	15.1182	Compressor Buildings	No
BC_25	Src_53	C	2.64102	1.07704	5.70788	Compressor Buildings	No
BC_25	Src_54	C	2.62238	1.39038	4.81398	Compressor Buildings	No
BC_25	Src_55	D	1.49423	0.554751	3.28029	Line Heater	No
BC_25	Src_56	E	1.27748	0.491225	2.5631	Tanks	No
BC_26	Src_57	—	Not Quantified	Not Quantified	Not Quantified	Piping	No
BC_30	Src_58	A	9.13661	5.78021	14.533	Compressor Buildings	No
BC_30	Src_59	B	2.9182	1.63175	5.18041	Compressor Buildings	No
BC_32	Src_60	A	7.3303	2.68825	16.4749	Compressor Buildings	Yes
BC_32	Src_61	B	10.9554	4.09973	24.6221	Compressor Buildings	Yes
BC_32	Src_62	C	11.2069	5.57883	21.499	Compressor Buildings	Yes
BC_32	Src_63	D	13.6583	7.46624	24.6937	Compressor Buildings	Yes
BC_32	Src_64	A	5.64695	2.05848	12.6356	Compressor Buildings	Yes
BC_32	Src_65	B	5.70622	1.95317	12.861	Compressor Buildings	Yes
BC_34	Src_66	A	24.1072	11.7969	47.5034	Tanks	No
BC_34	Src_67	B	4.66441	2.57897	8.29452	Other	No
BC_34	Src_68	C	7.473	4.02705	13.4757	Unknown	No
BC_34	Src_69	C	12.1329	6.49107	22.4364	Unknown	No
BC_34	Src_70	C	7.45141	4.05785	13.6177	Unknown	No
BC_34	Src_71	D	8.92072	4.09049	18.346	Unknown	No
BC_34	Src_72	E	5.57927	2.46651	11.9049	Tanks	No
BC_37	Src_73	A	5.94585	2.97074	11.2229	Compressor Buildings	Yes
BC_37	Src_74	B	6.60747	3.93456	10.816	Compressor Buildings	Yes
BC_37	Src_75	C	11.124	6.62724	18.6733	Tanks	Yes
BC_37	Src_76	D	11.0457	4.9943	22.7558	Compressor Buildings	Yes
BC_37	Src_77	E	12.0821	5.50125	24.4342	Compressor Buildings	Yes
BC_37	Src_78	F	2.69376	1.09226	5.64722	Other	Yes
BC_38	Src_79	A	1.59922	0.524168	3.59155	Unknown	No
BC_38	Src_80	B	5.03702	1.70562	11.5514	Unknown	No
BC_38	Src_81	C	28.5915	14.4672	55.1123	Unknown	No
BC_38	Src_82	D	2.28278	0.783829	5.11379	Unknown	No
BC_38	Src_83	E	9.12701	4.43503	17.5347	Unknown	No
BC_40	Src_84	A	11.1235	7.12913	17.8249	Flares (Unlit/lit)	No
BC_40	Src_85	B	Not Quantified	Not Quantified	Not Quantified	Other	No
BC_41	Src_86	A	10.6066	4.41149	23.4363	Compressor Buildings	Yes
BC_41	Src_87	B	2.47661	0.925767	5.31796	Compressor Buildings	Yes
BC_41	Src_88	C	5.69273	3.16316	10.191	Compressor Buildings	Yes
BC_41	Src_89	C	3.93895	1.96094	7.53886	Compressor Buildings	Yes
BC_41	Src_90	D	25.5047	11.5871	51.5246	Compressor Buildings	Yes
BC_41	Src_91	E	15.5321	7.75121	29.6282	Compressor Buildings	Yes
BC_41	Src_92	F	16.2504	7.6832	32.5171	Compressor Buildings	Yes
BC_41	Src_93	G	26.0818	14.4711	46.1281	Compressor Buildings	Yes
BC_42	Src_94	A	6.27357	3.75201	10.4022	Power Generators	Yes
BC_42	Src_95	A	6.28566	3.74622	10.6441	Power Generators	Yes
BC_42	Src_96	A	6.29509	3.77816	10.4713	Power Generators	Yes
BC_42	Src_97	A	6.25753	3.77262	10.3206	Power Generators	Yes
BC_42	Src_98	A	6.29864	3.77741	10.6945	Power Generators	Yes
BC_42	Src_99	A	6.29825	3.72247	10.5765	Power Generators	Yes
BC_43	Src_100	A	2.62123	1.41767	4.73963	Dehydrators	Yes
BC_43	Src_101	B	9.84942	5.43233	17.3728	Compressor Buildings	Yes
BC_43	Src_102	C	6.9648	3.90841	12.3228	Compressor Buildings	Yes
BC_43	Src_103	D	6.5647	3.76582	11.3429	Compressor Buildings	Yes
BC_43	Src_104	E	15.2552	7.64332	29.654	Compressor Buildings	Yes
BC_43	Src_105	F	18.7743	10.5186	33.0177	Compressor Buildings	Yes
BC_45	Src_106	A	3.00781	1.41898	5.93546	Other	Yes
BC_48	Src_107	A	2.58466	1.41474	4.70332	Other	Yes
BC_48	Src_108	B	14.6375	5.53422	33.1818	Compressor Buildings	Yes
BC_48	Src_109	C	14.5542	5.51289	32.3341	Compressor Buildings	Yes
BC_48	Src_110	D	7.25265	2.77386	16.3505	Compressor Buildings	Yes
BC_53	Src_111	A	5.69274	3.19989	10.1056	Unknown	Yes
BC_53	Src_112	B	57.9104	25.9833	118.52	Power Generators	Yes
BC_54	Src_113	A	5.16823	2.80608	9.50547	Compressor Buildings	No
BC_56	Src_114	A	1.75029	0.821652	3.43161	Other	Yes
BC_56	Src_115	B	9.99594	5.59555	17.8622	Compressor Buildings	Yes
BC_56	Src_116	C	8.03415	4.40122	14.2408	Compressor Buildings	Yes
BC_56	Src_117	D	3.04229	1.1626	6.56346	Compressor Buildings	Yes
BC_56	Src_118	E	19.8481	9.28336	39.2324	Compressor Buildings	Yes
BC_56	Src_119	F	8.36849	4.05621	16.6926	Tanks	Yes
BC_59	Src_120	A	1.52204	0.539502	3.38704	Other	No
BC_60	Src_121	A	3.57905	1.69696	7.09517	Tanks	Yes
BC_60	Src_122	B	5.63286	3.12135	10.2072	Tanks	Yes
BC_60	Src_123	C	4.20909	1.57125	9.34027	Tanks	Yes
BC_62	Src_124	A	1.95237	0.687746	4.21942	Tanks	No
BC_63	Src_125	A	3.85949	1.8735	7.34601	Dehydrators	Yes
BC_63	Src_126	B	1.75673	0.629855	3.79268	Dehydrators	Yes
BC_64	Src_127	A	7.61555	3.74976	14.8492	Tanks	Yes
BC_64	Src_128	B	Not Quantified	Not Quantified	Not Quantified	Tanks	Yes
BC_65	Src_129	A	0.848925	0.288222	1.91089	Other	No
BC_66	Src_130	A	2.92776	1.4346	5.57528	Compressor Buildings	No
BC_66	Src_131	B	1.36048	0.481987	3.05246	Compressor Buildings	No
BC_67	Src_132	A	4.06433	2.28975	7.24395	Compressor Buildings	No
BC_67	Src_133	B	4.97025	2.7829	8.86048	Compressor Buildings	No
BC_67	Src_134	C	1.36464	0.512882	2.94492	Compressor Buildings	No
BC_68	Src_135	A	3.02268	1.41084	6.04467	Dehydrators	No
BC_68	Src_136	B	0.536874	0.17912	1.21311	Other	No
BC_69	Src_137	A	20.6219	11.2357	38.2579	Tanks	Yes
BC_69	Src_138	B	8.09614	4.39331	14.6405	Compressor Buildings	Yes
BC_69	Src_139	C	13.7334	7.44361	24.6837	Compressor Buildings	Yes
BC_69	Src_140	C	5.95352	2.95273	11.2182	Compressor Buildings	Yes
BC_69	Src_141	D	10.089	4.49138	21.0412	Compressor Buildings	Yes
BC_69	Src_142	E	21.1401	11.4855	38.5429	Compressor Buildings	Yes
BC_69	Src_143	E	8.76836	3.99846	18.1273	Compressor Buildings	Yes
BC_69	Src_144	F	6.38627	2.4526	14.3968	Other	Yes
BC_69	Src_145	G	1.62245	0.603158	3.4967	Other	Yes
BC_70	Src_146	A	91.7252	50.6734	168.55	Tanks	Yes
BC_70	Src_147	B	15.1903	8.76686	27.0606	Tanks	Yes
BC_70	Src_148	C	6.33237	3.37523	11.5424	Tanks	Yes
BC_70	Src_149	D	8.00932	3.42042	16.9459	Compressor Buildings	Yes
BC_70	Src_150	E	7.58935	3.8063	14.9995	Compressor Buildings	Yes
BC_70	Src_151	F	16.0018	9.33727	27.5998	Compressor Buildings	Yes
BC_70	Src_152	F	10.0144	5.57353	17.8128	Compressor Buildings	Yes
BC_70	Src_153	G	20.7624	11.526	37.2591	Compressor Buildings	Yes
BC_70	Src_154	H	11.7424	6.17002	21.6795	Compressor Buildings	Yes
BC_70	Src_155	I	21.0046	11.2167	39.1819	Other	Yes
BC_70	Src_156	J	2.7879	1.19131	5.74234	Compressor Buildings	Yes
BC_70	Src_157	K	1.3057	0.636656	2.48919	Compressor Buildings	Yes
BC_70	Src_158	L	0.54879	0.187821	1.17655	Compressor Buildings	Yes
BC_70	Src_159	J	5.74805	2.2168	12.5289	Compressor Buildings	Yes
BC_70	Src_160	M	6.22469	2.42903	13.6075	Compressor Buildings	Yes
BC_70	Src_161	N	3.97799	2.12828	7.20131	Compressor Buildings	Yes
BC_70	Src_162	O	1.03013	0.354775	2.27735	Tanks	Yes
BC_70	Src_163	N	2.56689	1.10072	5.1746	Compressor Buildings	Yes
BC_70	Src_164	P	6.76442	2.5505	14.9072	Tanks	Yes
BC_70	Src_165	K	1.47678	0.557222	3.1085	Compressor Buildings	Yes
BC_70	Src_166	Q	5.77493	2.32237	12.461	Dehydrators	Yes
BC_71	Src_167	A	6.66057	3.61052	12.2979	Compressor Buildings	Yes
BC_71	Src_168	B	7.55374	4.01322	14.0949	Tanks	Yes
BC_71	Src_169	C	3.49121	1.69561	6.76246	Compressor Buildings	Yes
BC_71	Src_170	D	26.5266	12.9464	51.7318	Compressor Buildings	Yes
BC_71	Src_171	E	26.6268	12.8122	51.9552	Compressor Buildings	Yes
BC_72	Src_172	A	5.8009	3.16926	10.3325	Compressor Buildings	No
BC_72	Src_173	B	3.19144	1.10305	7.46688	Compressor Buildings	No
BC_72	Src_174	C	0.80722	0.263384	1.83983	Piping	No
BC_73	Src_175	A	2.99771	1.39756	5.96738	Compressor Buildings	No
BC_73	Src_176	B	3.69364	1.36752	8.27197	Compressor Buildings	No
BC_73	Src_177	C	1.07072	0.395821	2.32945	Power Generators	No
BC_73	Src_178	D	3.16021	1.50969	6.43811	Other	No
BC_77	Src_179	A	3.84179	1.83216	7.52046	Other	Yes
BC_78	Src_180	A	3.71742	1.83969	7.16862	Tanks	No
BC_79	Src_181	A	8.84164	4.68687	16.2759	Separators	Yes
BC_79	Src_182	B	12.665	5.41558	26.6022	Separators	Yes
BC_79	Src_183	C	6.93216	3.84514	12.2947	Separators	Yes
BC_80	Src_184	A	4.04809	2.34037	7.01829	Separators	Yes
BC_80	Src_185	B	4.33624	2.54628	7.29494	Separators	Yes
BC_80	Src_186	C	1.57319	0.549015	3.65123	Unknown	Yes
BC_80	Src_187	D	1.26358	0.473296	2.58235	Separators	Yes
BC_80	Src_188	E	2.10299	0.758606	4.63183	Separators	Yes
BC_80	Src_189	F	1.16758	0.386115	2.57517	Separators	Yes
BC_80	Src_190	G	1.01184	0.332817	2.23566	Other	Yes
BC_82	Src_191	A	3.75726	1.83779	7.37924	Compressor Buildings	No
BC_82	Src_192	B	2.39851	0.851219	5.33467	Separators	No
BC_82	Src_193	C	0.904753	0.30349	2.05743	Separators	No
BC_83	Src_194	A	5.30429	2.62529	10.0532	Compressor Buildings	Yes
BC_83	Src_195	A	8.52141	3.6615	17.9217	Compressor Buildings	Yes
BC_83	Src_196	B	11.4522	5.89716	21.4236	Other	Yes
BC_83	Src_197	C	2.52593	1.36626	4.51736	Other	Yes
BC_83	Src_198	D	3.01635	1.10944	6.91568	Other	Yes
BC_83	Src_199	E	1.61227	0.55798	3.59516	Tanks	Yes
BC_83	Src_200	F	2.35861	0.889589	5.12	Other	Yes
BC_83	Src_201	G	2.12111	0.893364	4.39653	Power Generators	Yes
BC_86	Src_202	A	Not Quantified	Not Quantified	Not Quantified	Tanks	Yes
BC_86	Src_203	B	8.79972	5.34469	14.297	Compressor Buildings	Yes
BC_86	Src_204	B	8.56605	4.754	15.3756	Compressor Buildings	Yes
BC_86	Src_205	C	2.05828	0.729729	4.5663	Other	Yes
BC_86	Src_206	D	18.144	10.1427	32.2911	Flares (Unlit/lit)	Yes
BC_86	Src_207	E	4.73107	2.38876	8.86942	Power Generators	Yes
BC_86	Src_208	F	3.43595	2.00772	5.90526	Compressor Buildings	Yes
BC_86	Src_209	G	7.03083	4.00897	12.0912	Compressor Buildings	Yes
BC_87	Src_210	A	17.7209	10.7321	29.7225	Tanks	Yes
BC_87	Src_211	B	2.47554	1.26681	4.57739	Compressor Buildings	Yes
BC_87	Src_212	B	2.85675	1.60569	5.03019	Compressor Buildings	Yes
BC_87	Src_213	C	2.49612	0.889319	5.5724	Flares (Unlit/lit)	Yes
BC_89	Src_214	A	2.40288	1.20319	4.53153	Dehydrators	No
BC_89	Src_215	B	1.38078	0.666372	2.70954	Other	No
BC_89	Src_216	C	0.700501	0.240468	1.54764	Compressor Buildings	No
BC_89	Src_217	D	0.93651	0.34534	2.05773	Other	No
BC_90	Src_218	A	1.16176	0.401573	2.61579	Tanks	No
BC_91	Src_219	A	2.18742	1.11407	4.14864	Other	No
BC_92	Src_220	A	6.27218	3.21893	11.6456	Compressor Buildings	Yes
BC_92	Src_221	B	3.87508	2.16765	6.85412	Dehydrators	Yes
BC_94	Src_222	A	3.91541	1.88891	7.51068	Tanks	No
BC_94	Src_223	B	3.52187	1.67538	7.08006	Flares (Unlit/lit)	No
BC_94	Src_224	C	0.853297	0.291046	1.90094	Dehydrators	No
BC_94	Src_225	D	2.52024	1.234	4.88993	Compressor Buildings	No
BC_94	Src_226	E	3.12045	1.23541	6.73266	Tanks	No
BC_94	Src_227	D	0.991296	0.349879	2.20459	Compressor Buildings	No
BC_96	Src_228	A	1.69503	0.751128	3.47314	Other	No
BC_96	Src_229	B	1.56174	0.868945	2.76789	Compressor Buildings	No
BC_96	Src_230	C	3.48873	1.55016	7.26549	Tanks	No
BC_96	Src_231	D	Not Quantified	Not Quantified	Not Quantified	Tanks	No
BC_96	Src_232	E	1.65974	0.819431	3.2085	Tanks	No
BC_97	Src_233	A	21.3233	9.96973	42.1721	Compressor Buildings	Yes
BC_97	Src_234	B	6.6816	3.04769	13.4943	Compressor Buildings	Yes
BC_100	Src_235	A	0.830419	0.404869	1.59275	Compressor Buildings	No
BC_103	Src_236	A	3.86055	2.11453	6.94124	Compressor Buildings	Yes
BC_105	Src_237	A	4.24276	2.52513	7.19858	Compressor Buildings	Yes
BC_105	Src_238	B	5.28663	2.84455	9.71629	Compressor Buildings	Yes
BC_107	Src_239	A	2.71895	1.28365	5.22066	Tanks	Yes
BC_107	Src_240	B	0.755822	0.251099	1.71719	Other	Yes
BC_108	Src_241	A	6.0098	3.32197	10.7997	Dehydrators	Yes
BC_108	Src_242	B	5.91498	2.89006	11.4763	Compressor Buildings	Yes
BC_108	Src_243	C	6.2704	3.35484	11.3491	Separators	Yes
BC_108	Src_244	C	2.09609	0.808697	4.5292	Separators	Yes
BC_108	Src_245	D	6.29452	2.37458	14.0042	Other	Yes
BC_119	Src_246	A	0.893443	0.287966	1.91014	Tanks	Yes
BC_119	Src_247	B	7.86484	4.62078	13.7596	Power Generators	Yes
BC_119	Src_248	C	34.4548	18.9224	61.5687	Compressor Buildings	Yes
BC_119	Src_249	D	27.0158	14.834	47.4578	Compressor Buildings	Yes
BC_119	Src_250	E	25.2307	12.2205	49.1829	Compressor Buildings	Yes
BC_119	Src_251	F	18.5183	9.74024	34.3697	Compressor Buildings	Yes
BC_119	Src_252	E	25.6716	15.3949	44.1204	Compressor Buildings	Yes
BC_119	Src_253	G	1.1006	0.364331	2.43341	Other	Yes
BC_119	Src_254	H	3.23374	1.61508	6.08227	Power Generators	Yes
BC_121	Src_255	A	2.74633	1.3829	5.25392	Separators	Yes
BC_124	Src_256	A	8.91403	4.70238	16.7591	Piping	No
BC_124	Src_257	B	5.40711	3.00457	9.72142	Piping	No
BC_124	Src_258	C	6.01187	3.33207	10.706	Tanks	No
BC_124	Src_259	D	7.01931	3.79502	12.5644	Tanks	No
BC_124	Src_260	E	12.2243	6.08007	23.8293	Unknown	No
BC_124	Src_261	F	16.7589	7.69227	34.0496	Other	No
BC_124	Src_262	G	29.3437	16.6549	51.464	Compressor Buildings	No
BC_124	Src_263	H	8.06948	3.95442	15.6627	Compressor Buildings	No
BC_124	Src_264	I	3.60626	1.95639	6.59103	Flares (Unlit/lit)	No
BC_124	Src_265	J	1.07164	0.344645	2.45503	Unknown	No
BC_124	Src_266	K	2.12376	0.779961	4.60668	Separators	No
BC_124	Src_267	L	1.40537	0.470119	3.14767	Unknown	No
BC_124	Src_268	M	2.81393	1.10536	6.16944	Unknown	No
BC_124	Src_269	N	2.02819	0.995057	3.79538	Other	No
BC_128	Src_270	—	Not Quantified	Not Quantified	Not Quantified	Power Generators	No
BC_128	Src_271	—	Not Quantified	Not Quantified	Not Quantified	Power Generators	No
BC_129	Src_272	A	9.31946	4.609	17.7766	Compressor Buildings	No
BC_129	Src_273	B	1.49671	0.502366	3.30264	Tanks	No
BC_129	Src_274	C	4.99572	2.2191	10.4445	Power Generators	No
BC_129	Src_275	C	6.38566	3.32454	11.861	Power Generators	No
BC_129	Src_276	D	5.78533	3.4399	9.72732	Compressor Buildings	No
BC_129	Src_277	D	6.08634	3.66039	10.225	Compressor Buildings	No
BC_129	Src_278	E	4.28664	2.11438	8.2684	Compressor Buildings	No
BC_129	Src_279	F	4.50718	2.22357	8.54114	Compressor Buildings	No
BC_129	Src_280	F	4.50164	2.24865	8.57318	Compressor Buildings	No
BC_132	Src_281	A	17.7272	7.91453	36.4116	Compressor Buildings	No
BC_132	Src_282	A	5.96281	2.83092	11.8431	Compressor Buildings	No
BC_132	Src_283	B	6.84277	2.40944	15.5707	Tanks	No
BC_133	Src_284	A	9.27525	5.88652	14.8398	Compressor Buildings	Yes
BC_133	Src_285	B	6.68723	3.58558	12.2335	Tanks	Yes
BC_134	Src_286	A	1.92604	0.956385	3.58238	Tanks	No
BC_136	Src_287	A	2.06261	0.749143	4.54852	Compressor Buildings	No
BC_136	Src_288	B	1.12697	0.388811	2.65323	Power Generators	No
BC_136	Src_289	C	0.815075	0.262833	1.91435	Power Generators	No
BC_136	Src_290	D	2.79153	0.974526	6.21009	Compressor Buildings	No
BC_136	Src_291	E	9.78055	4.3682	19.5791	Compressor Buildings	No
BC_136	Src_292	F	10.5152	4.85416	21.2355	Compressor Buildings	No
BC_136	Src_293	G	6.07997	2.20131	13.6711	Compressor Buildings	No
BC_136	Src_294	H	18.8535	8.19856	39.5847	Compressor Buildings	No
BC_136	Src_295	G	Not Quantified	Not Quantified	Not Quantified	Compressor Buildings	No
BC_137	Src_296	A	2.31834	0.862628	5.09423	Flares (Unlit/lit)	No
BC_138	Src_297	A	4.18395	1.97453	8.366	Unknown	No
BC_144	Src_298	A	4.51984	2.37655	8.35951	Dehydrators	Yes
BC_144	Src_299	B	3.33803	1.96503	5.7086	Compressor Buildings	Yes
BC_144	Src_300	C	5.50347	3.24345	9.33095	Tanks	Yes
BC_145	Src_301	A	310.677	151.922	600.439	Tanks	Yes
BC_145	Src_302	B	16.1902	7.5273	32.3174	Compressor Buildings	Yes
BC_145	Src_303	C	4.86217	1.8287	10.9873	Compressor Buildings	Yes
BC_146	Src_304	A	4.84018	2.31634	9.42597	Compressor Buildings	No
BC_155	Src_305	A	4.19536	2.03651	8.17274	Tanks	Yes
BC_158	Src_306	A	1.26953	0.422834	2.82211	Other	No
BC_161	Src_307	A	13.9069	7.67554	25.2342	Compressor Buildings	Yes
BC_162	Src_308	A	1.10925	0.359488	2.53322	Separators	No
BC_171	Src_309	A	2.12173	0.880293	4.39056	Compressor Buildings	No
BC_180	Src_310	A	5.59418	2.00662	12.5898	Tanks	No
BC_183	Src_311	A	3.5584	1.70695	7.04882	Tanks	No
BC_186	Src_312	A	2.88012	1.40442	5.46052	Separators	Yes
BC_191	Src_313	A	1.87079	0.62942	4.19948	Compressor Buildings	No
BC_192	Src_314	A	5.31837	2.04135	12.0707	Other	No
BC_192	Src_315	B	8.14177	3.01523	18.339	Compressor Buildings	No
BC_193	Src_316	A	2.1681	0.841107	4.68464	Unknown	No
BC_201	Src_317	A	2.23019	0.775284	4.86266	Dehydrators	No
BC_212	Src_318	A	Not Quantified	Not Quantified	Not Quantified	Other	No
BC_212	Src_319	B	6.93691	3.90514	12.1725	Compressor Buildings	No
BC_212	Src_320	C	5.00015	2.34662	10.0561	Compressor Buildings	No
BC_212	Src_321	D	8.31772	4.64803	14.7414	Compressor Buildings	No
BC_212	Src_322	E	5.83453	2.7451	11.8336	Power Generators	No
BC_212	Src_323	F	5.87005	2.77477	11.7558	Power Generators	No
BC_212	Src_324	G	2.402	0.908419	5.19666	Compressor Buildings	No
BC_214	Src_325	A	9.99395	4.72893	20.0717	Compressor Buildings	No
BC_218	Src_326	A	6.72834	3.80645	11.9909	Compressor Buildings	Yes
BC_219	Src_327	—	Not Quantified	Not Quantified	Not Quantified	Separators	No
BC_221	Src_328	A	4.67097	1.73779	10.3331	Power Generators	No
BC_223	Src_329	A	6.84339	3.66316	12.5975	Compressor Buildings	No
BC_226	Src_330	A	Not Quantified	Not Quantified	Not Quantified	Unknown	No
BC_226	Src_331	A	Not Quantified	Not Quantified	Not Quantified	Unknown	No
BC_226	Src_332	B	21.6327	12.0642	38.817	Power Generators	No
BC_226	Src_333	C	5.18703	2.50228	10.1561	Compressor Buildings	No
BC_226	Src_334	D	8.68229	4.23259	16.8276	Unknown	No
BC_226	Src_335	E	Not Quantified	Not Quantified	Not Quantified	Unknown	No
BC_226	Src_336	F	8.52088	3.18415	18.6612	Unknown	No
BC_226	Src_337	G	22.1305	10.8195	44.1003	Compressor Buildings	No
BC_226	Src_338	C	28.001	10.3567	61.9154	Compressor Buildings	No
BC_226	Src_339	H	13.9863	4.98123	31.8099	Dehydrators	No
BC_230	Src_340	A	6.78448	3.35775	13.2254	Compressor Buildings	No
BC_235	Src_341	A	7.80311	4.31111	13.8507	Compressor Buildings	No
BC_238	Src_342	A	9.60122	5.20858	17.2049	Compressor Buildings	No
BC_238	Src_343	B	14.5533	6.72199	29.3236	Compressor Buildings	No
BC_238	Src_344	C	2.64385	0.89213	5.91402	Separators	No
BC_242	Src_345	A	6.00521	2.20809	12.9055	Dehydrators	No
BC_242	Src_346	B	8.65875	4.05097	17.3964	Flares (Unlit/lit)	No
BC_242	Src_347	C	4.96233	1.88641	10.7875	Unknown	No
BC_242	Src_348	D	5.04247	1.79254	11.4737	Unknown	No
BC_242	Src_349	E	3.75558	1.42392	8.28552	Tanks	No
BC_244	Src_350	A	7.49229	2.74668	16.5754	Compressor Buildings	No
BC_244	Src_351	B	7.45472	2.73231	16.3	Compressor Buildings	No
BC_244	Src_352	C	7.43892	2.78485	16.3362	Dehydrators	No
BC_244	Src_353	D	7.44767	2.87976	16.4252	Compressor Buildings	No
BC_246	Src_354	—	Not Quantified	Not Quantified	Not Quantified	Tanks	No
BC_247	Src_355	A	11.4984	6.38604	20.383	Power Generators	No
BC_247	Src_356	B	55.1426	24.7491	115.442	Flares (Unlit/lit)	No
BC_247	Src_357	C	49.2083	25.914	90.213	Compressor Buildings	No
BC_247	Src_358	D	23.1095	12.9346	40.0097	Compressor Buildings	No
BC_247	Src_359	D	20.3724	9.58915	40.9517	Compressor Buildings	No
BC_247	Src_360	C	18.0261	9.13947	34.4853	Compressor Buildings	No
BC_247	Src_361	E	48.2667	23.4995	93.8998	Compressor Buildings	No
BC_247	Src_362	E	16.3935	8.16514	30.6511	Compressor Buildings	No
BC_247	Src_363	F	33.0241	15.9616	64.6701	Compressor Buildings	No
BC_247	Src_364	G	34.7461	16.9737	68.0323	Compressor Buildings	No
BC_247	Src_365	F	23.2317	12.8568	41.5944	Compressor Buildings	No
BC_247	Src_366	G	29.3894	16.3762	50.9692	Compressor Buildings	No
BC_247	Src_367	H	17.4196	9.32975	31.6698	Compressor Buildings	No
BC_247	Src_368	I	11.5259	6.3093	20.4869	Power Generators	No
BC_248	Src_369	A	6.37218	2.28518	14.2498	Separators	No
BC_250	Src_370	A	25.1278	14.6689	43.3684	Dehydrators	Yes
BC_250	Src_371	B	1.73453	0.565399	3.91491	Compressor Buildings	Yes
BC_250	Src_372	C	7.11919	2.58952	15.6515	Compressor Buildings	Yes
BC_250	Src_373	D	2.26307	0.770095	5.08783	Separators	Yes
BC_253	Src_374	A	14.1072	7.95562	24.7655	Compressor Buildings	Yes
BC_253	Src_375	B	10.9511	5.47776	21.1504	Compressor Buildings	Yes
BC_253	Src_376	C	1.61907	0.519925	3.72674	Dehydrators	Yes
BC_255	Src_377	A	11.4653	5.47373	22.7118	Tanks	No
BC_256	Src_378	A	3.94192	1.87422	7.72984	Other	No
BC_256	Src_379	B	4.51743	1.62047	9.9705	Separators	No
BC_260	Src_380	A	7.93571	3.97335	14.957	Compressor Buildings	No
BC_260	Src_381	B	7.22465	3.5399	13.8894	Compressor Buildings	No
BC_262	Src_382	A	6.15917	3.01748	11.6984	Compressor Buildings	No
BC_262	Src_383	B	1.53408	0.546069	3.42926	Dehydrators	No
BC_262	Src_384	C	1.54821	0.506295	3.527	Tanks	No
BC_271	Src_385	A	27.604	13.8444	52.2863	Flares (Unlit/lit)	No
BC_274	Src_386	A	65.1861	34.2878	118.631	Tanks	Yes
BC_274	Src_387	B	65.3772	34.2699	123.571	Dehydrators	Yes
BC_276	Src_388	A	9.45638	5.18074	17.0229	Compressor Buildings	Yes
BC_276	Src_389	B	2.95002	1.41708	5.76069	Separators	Yes
BC_276	Src_390	C	2.38522	0.806079	5.30314	Dehydrators	Yes
BC_276	Src_391	D	2.01558	0.968402	3.91249	Tanks	Yes
BC_279	Src_392	A	44.3918	23.7871	81.3127	Compressor Buildings	Yes
BC_281	Src_393	A	2.80377	1.24981	5.7595	Unknown	No
BC_281	Src_394	B	2.82355	1.2487	5.70646	Unknown	No
BC_281	Src_395	C	15.669	5.75458	34.5026	Compressor Buildings	No
BC_281	Src_396	D	26.8679	15.6343	46.4088	Tanks	No
BC_281	Src_397	E	3.02812	1.06287	6.72673	Tanks	No
BC_281	Src_398	F	3.07358	1.07129	6.87179	Tanks	No
BC_281	Src_399	G	5.57757	2.03769	12.3493	Piping	No
BC_286	Src_400	A	21.5745	10.3851	42.6511	Compressor Buildings	Yes
BC_286	Src_401	A	13.3418	4.84619	30.6987	Compressor Buildings	Yes
BC_286	Src_402	B	20.5509	11.6025	35.9829	Compressor Buildings	Yes
BC_286	Src_403	C	40.6347	18.0028	84.7771	Compressor Buildings	Yes
BC_286	Src_404	D	0.613819	0.188322	1.42744	Unknown	Yes
BC_286	Src_405	E	19.6176	9.01553	39.9249	Compressor Buildings	Yes
BC_286	Src_406	F	3.63505	1.33365	7.89706	Piping	Yes
BC_286	Src_407	G	4.70407	1.78587	10.2745	Piping	Yes
BC_287	Src_408	A	17.7963	8.18167	36.4339	Compressor Buildings	No
BC_288	Src_409	A	3.76798	1.38833	8.1221	Unknown	No
BC_289	Src_410	A	1.49394	0.480398	3.47769	Compressor Buildings	No
BC_291	Src_411	A	4.48356	1.70078	10.085	Tanks	No
BC_302	Src_412	A	2.33698	0.783032	5.27185	Power Generators	No
BC_302	Src_413	B	26.4474	14.3421	47.5402	Compressor Buildings	No
BC_302	Src_414	C	7.54963	3.62575	14.6237	Tanks	No
BC_305	Src_415	A	3.52294	1.30669	7.83073	Compressor Buildings	No
BC_306	Src_416	A	13.5401	5.88504	28.336	Compressor Buildings	No
BC_306	Src_417	B	13.5331	5.96223	28.2632	Compressor Buildings	No
BC_306	Src_418	C	13.4696	5.95193	27.5613	Compressor Buildings	No
BC_306	Src_419	D	13.4554	6.082	27.5324	Compressor Buildings	No
BC_306	Src_420	E	13.5052	5.99224	27.6957	Compressor Buildings	No
BC_306	Src_421	F	13.5833	5.96486	28.0063	Compressor Buildings	No
BC_306	Src_422	G	12.9027	6.95926	23.3055	Compressor Buildings	No
BC_306	Src_423	H	8.70699	4.92718	15.0705	Power Generators	No
BC_306	Src_424	I	4.60793	2.51991	8.30166	Power Generators	No
BC_309	Src_425	A	25.4922	11.6279	52.0354	Compressor Buildings	Yes
BC_310	Src_426	A	14.872	7.19252	28.9238	Tanks	Yes
BC_310	Src_427	B	5.12681	1.73676	11.6822	Dehydrators	Yes
BC_312	Src_428	A	3.87208	1.39596	8.64614	Compressor Buildings	No
BC_313	Src_429	A	6.83407	3.2889	13.389	Dehydrators	No
BC_314	Src_430	A	3.39148	1.18575	7.59951	Compressor Buildings	No
BC_318	Src_431	A	10.7405	3.89743	24.5397	Flares (Unlit/lit)	No
BC_319	Src_432	A	8.73805	3.98355	17.933	Compressor Buildings	No
BC_320	Src_433	A	18.4956	9.07245	36.0232	Compressor Buildings	No
BC_320	Src_434	B	8.01102	3.61023	16.068	Compressor Buildings	No
BC_322	Src_435	A	24.2729	8.41896	56.3799	Tanks	Yes
BC_325	Src_436	A	16.986	6.11051	38.4692	Tanks	No
BC_325	Src_437	B	44.3386	19.9286	90.723	Compressor Buildings	No
BC_327	Src_438	A	15.0568	8.44681	26.7823	Tanks	Yes
BC_329	Src_439	A	14.973	8.14588	27.4498	Tanks	No
BC_329	Src_440	B	9.45072	5.2867	16.7996	Tanks	No
BC_329	Src_441	C	18.4716	9.10551	35.2384	Tanks	No
BC_329	Src_442	D	7.93308	4.42981	14.1417	Compressor Buildings	No
BC_333	Src_443	A	17.1003	8.29104	33.3221	Compressor Buildings	No
BC_336	Src_444	A	22.7719	11.0375	44.0445	Compressor Buildings	No
BC_336	Src_445	B	14.9731	5.35869	33.4442	Compressor Buildings	No
BC_337	Src_446	A	4.9434	1.76085	11.3967	Compressor Buildings	No
BC_337	Src_447	B	5.86288	2.13007	13.1276	Compressor Buildings	No
BC_337	Src_448	C	4.3421	1.6066	9.81811	Compressor Buildings	No
BC_338	Src_449	A	10.1868	5.62708	18.0426	Compressor Buildings	Yes
BC_338	Src_450	B	18.5766	9.00049	35.4624	Tanks	Yes
BC_341	Src_451	A	27.3585	15.1341	50.0114	Compressor Buildings	No
BC_341	Src_452	B	Not Quantified	Not Quantified	Not Quantified	Tanks	No
BC_342	Src_453	A	9.21276	5.07739	16.4483	Dehydrators	Yes
BC_342	Src_454	B	10.2993	4.74234	21.3828	Compressor Buildings	Yes
BC_342	Src_455	B	1.66832	0.594524	3.64117	Compressor Buildings	Yes
BC_344	Src_456	A	2.95785	1.42221	5.85096	Other	No
BC_344	Src_457	B	1.91917	0.697788	4.13418	Separators	No
BC_345	Src_458	A	10.0028	5.14737	19.108	Compressor Buildings	No
BC_345	Src_459	B	5.4656	3.05481	9.70065	Compressor Buildings	No
BC_345	Src_460	C	5.22008	2.61903	9.72581	Compressor Buildings	No
BC_348	Src_461	A	16.0741	6.4359	35.2576	Other	Yes
BC_348	Src_462	B	36.2676	19.7045	65.2977	Compressor Buildings	Yes
BC_348	Src_463	C	15.9358	9.7591	26.3527	Tanks	Yes
BC_349	Src_464	A	11.0895	6.15433	19.9547	Unknown	No
BC_349	Src_465	B	13.7826	7.66714	24.4529	Dehydrators	No
BC_349	Src_466	C	17.3277	8.23082	33.8113	Unknown	No
BC_351	Src_467	A	2.44726	0.853839	5.34894	Dehydrators	No
BC_354	Src_468	A	47.8103	26.4296	84.8021	Compressor Buildings	No
BC_357	Src_469	A	18.1156	9.30353	34.2244	Compressor Buildings	No
BC_358	Src_470	A	13.2457	7.18118	23.4759	Dehydrators	No
BC_358	Src_471	B	4.1086	1.79399	8.61548	Other	No
BC_358	Src_472	C	114.932	54.2804	229.026	Flares (Unlit/lit)	No
BC_359	Src_473	A	27.9073	13.588	54.4846	Flares (Unlit/lit)	No
BC_360	Src_474	A	7.7332	2.82516	17.4499	Tanks	No
BC_361	Src_475	A	21.9152	10.634	42.6245	Tanks	No
BC_361	Src_476	B	11.3944	5.51361	22.2426	Compressor Buildings	No
BC_363	Src_477	A	2.07243	0.789697	4.57812	Piping	No
BC_363	Src_478	B	Not Quantified	Not Quantified	Not Quantified	Compressor Buildings	No
BC_363	Src_479	C	1.38699	0.463691	3.11841	Compressor Buildings	No
BC_363	Src_480	A	4.66144	1.62697	10.3556	Piping	No
BC_364	Src_481	A	23.2226	10.3399	48.6951	Piping	Yes
BC_364	Src_482	B	18.269	8.68025	36.4865	Flares (Unlit/lit)	Yes
BC_365	Src_483	A	32.8735	16.1311	63.9781	Tanks	Yes
BC_366	Src_484	A	10.1357	3.91244	22.4022	Compressor Buildings	Yes
BC_366	Src_485	B	30.1971	13.7507	60.5057	Compressor Buildings	Yes
BC_366	Src_486	C	1.42881	0.527387	3.08598	Other	Yes
BC_366	Src_487	B	8.56232	3.69058	18.4656	Compressor Buildings	Yes
BC_366	Src_488	D	1.04175	0.434049	2.16502	Compressor Buildings	Yes
BC_367	Src_489	A	10.7897	5.91002	19.521	Separators	Yes
BC_367	Src_490	B	7.35593	4.04757	13.0901	Other	Yes
BC_367	Src_491	C	50.0564	18.2553	110.656	Flares (Unlit/lit)	Yes
BC_403	Src_492	A	2.31701	1.08393	4.63767	Separators	No
BC_411	Src_493	A	3.74766	1.80981	7.23682	Other	Yes
BC_421	Src_494	A	6.62157	3.44411	12.4678	Separators	Yes
BC_431	Src_495	A	4.41415	2.35352	8.16957	Other	Yes
BC_438	Src_496	A	5.35174	1.94442	11.6525	Separators	Yes
BC_441	Src_497	A	1.95767	0.689886	4.40677	Unknown	No
BC_445	Src_498	A	5.5607	2.70156	10.7691	Line Heater	Yes
BC_446	Src_499	A	1.86473	0.627698	4.16944	Other	No
BC_448	Src_500	A	1.89171	0.893256	3.71349	Separators	Yes
BC_448	Src_501	B	2.49712	0.921302	5.3286	Separators	Yes
BC_448	Src_502	C	2.47166	0.908696	5.40863	Separators	Yes
BC_448	Src_503	D	2.46931	0.897465	5.26198	Separators	Yes
BC_450	Src_504	A	1.78908	0.849958	3.49617	Other	No
BC_451	Src_505	A	1.57679	0.770329	3.08861	Separators	No
BC_452	Src_506	A	0.598029	0.205624	1.2858	Other	No
BC_453	Src_507	A	22.5501	8.20491	51.7921	Other	Yes
BC_467	Src_508	A	5.08138	2.37996	10.103	Power Generators	No
BC_473	Src_509	A	5.42142	2.62914	10.7397	Other	No
BC_473	Src_510	B	5.72764	2.7542	11.1776	Separators	No
BC_473	Src_511	C	3.71316	1.77589	7.33139	Separators	No
BC_474	Src_512	A	1.91504	0.65887	4.24996	Separators	No
BC_474	Src_513	B	1.92998	0.883963	3.85255	Separators	No
BC_475	Src_514	A	2.31164	1.0607	4.62391	Separators	No
BC_475	Src_515	B	2.31484	1.04509	4.61922	Separators	No
BC_476	Src_516	A	2.85589	1.27578	5.74691	Separators	No
BC_478	Src_517	A	3.68847	1.56557	7.5863	Separators	No
BC_479	Src_518	A	4.43511	2.11153	8.70691	Separators	No
BC_481	Src_519	A	5.4936	2.63476	10.6746	Separators	No
BC_496	Src_520	A	7.37878	3.55498	14.5719	Separators	No
BC_499	Src_521	A	7.79937	4.92549	12.6415	Line Heater	Yes
BC_499	Src_522	B	0.810253	0.271471	1.80692	Tanks	Yes
BC_499	Src_523	C	6.21667	3.45963	11.0106	Compressor Buildings	Yes
BC_499	Src_524	C	3.7765	1.82763	7.44902	Compressor Buildings	Yes
BC_500	Src_525	A	41.0741	22.9708	71.646	Compressor Buildings	Yes
BC_500	Src_526	B	20.9144	12.4146	35.7659	Compressor Buildings	Yes
BC_500	Src_527	C	15.1357	8.09661	27.572	Compressor Buildings	Yes
BC_500	Src_528	D	1.63662	0.814015	3.1253	Piping	Yes
BC_500	Src_529	E	0.85165	0.281415	1.88804	Line Heater	Yes
BC_500	Src_530	F	19.2128	11.686	31.4313	Compressor Buildings	Yes
BC_500	Src_531	G	13.796	8.4179	22.5874	Compressor Buildings	Yes
BC_500	Src_532	H	6.25389	2.99376	12.1138	Compressor Buildings	Yes
BC_500	Src_533	I	6.31089	3.08862	12.2878	Compressor Buildings	Yes
BC_501	Src_534	A	5.84671	3.16423	10.5611	Tanks	Yes
BC_501	Src_535	B	11.3259	6.69676	18.9628	Compressor Buildings	Yes
BC_501	Src_536	C	14.5383	8.77759	24.1443	Compressor Buildings	Yes
BC_501	Src_537	D	12.1255	6.24169	22.6427	Compressor Buildings	Yes
BC_501	Src_538	E	13.0408	6.89584	24.4306	Compressor Buildings	Yes
BC_502	Src_539	A	4.70778	2.27264	9.30159	Compressor Buildings	No
BC_504	Src_540	A	25.8294	11.9846	52.3958	Flares (Unlit/lit)	No
BC_504	Src_541	B	2.75548	1.19381	5.76759	Separators	No
BC_506	Src_542	A	5.4554	2.40706	11.3938	Tanks	Yes
BC_506	Src_543	B	9.55185	4.64059	18.7036	Flares (Unlit/lit)	Yes

## Sheet: Aerial Measurements - By Pass
Anonymized Site ID	Anonymized Source ID	Anonymized Equipment ID	Days Since Initial Site Measurement Day	Aircraft Altitude Above Ground Level [m]	Estimated Wind Speeda at 3 m [m/s]	Estimated Emission Rateb,c,d [kg/h]	Source Description	Is 2021 Ground Site		Letter	Footnote
BC_1	Src_1	A	0	162.826	2.5693	Not Detected	Compressor Buildings	Yes		a	Bridger-estimated 3-m wind speed based on the 10-m meteoblue data product.
BC_1	Src_1	A	0	173.143	2.60743	8.18211	Compressor Buildings	Yes		b	Bridger-estimated emission rate during flight pass.
BC_1	Src_1	A	0	181.74	2.65318	8.03547	Compressor Buildings	Yes		c	"Not Detected" implies source not detected during flight pass but detected during other flight pass(es).
BC_1	Src_1	A	0	166.629	2.66844	9.29652	Compressor Buildings	Yes		d	"Not Quantified" implies source detected during flight pass but not quantified.
BC_1	Src_1	A	0	157.952	2.68369	10.4989	Compressor Buildings	Yes
BC_1	Src_1	A	7	176.129	3.65829	15.225	Compressor Buildings	Yes
BC_1	Src_1	A	7	180.153	3.65873	12.7312	Compressor Buildings	Yes
BC_1	Src_1	A	7	182.319	3.65903	26.3156	Compressor Buildings	Yes
BC_1	Src_1	A	7	177.881	3.65961	17.5875	Compressor Buildings	Yes
BC_1	Src_2	B	0	173.143	2.60743	14.546	Dehydrators	Yes
BC_1	Src_2	B	0	181.74	2.65318	12.3758	Dehydrators	Yes
BC_1	Src_2	B	0	157.952	2.68369	9.97103	Dehydrators	Yes
BC_1	Src_2	B	7	176.129	3.65829	8.92499	Dehydrators	Yes
BC_1	Src_2	B	7	180.153	3.65873	20.2453	Dehydrators	Yes
BC_1	Src_2	B	7	182.319	3.65903	20.0156	Dehydrators	Yes
BC_1	Src_2	B	7	177.881	3.65961	21	Dehydrators	Yes
BC_1	Src_3	A	0	162.826	2.5693	Not Detected	Compressor Buildings	Yes
BC_1	Src_3	A	0	173.143	2.60743	Not Detected	Compressor Buildings	Yes
BC_1	Src_3	A	0	181.74	2.65318	8.03547	Compressor Buildings	Yes
BC_1	Src_3	A	0	166.629	2.66844	2.63939	Compressor Buildings	Yes
BC_1	Src_3	A	0	157.952	2.68369	10.4989	Compressor Buildings	Yes
BC_1	Src_3	A	7	176.129	3.65829	Not Detected	Compressor Buildings	Yes
BC_1	Src_3	A	7	182.319	3.65903	Not Detected	Compressor Buildings	Yes
BC_1	Src_3	A	7	177.881	3.65961	Not Detected	Compressor Buildings	Yes
BC_1	Src_4	C	0	173.143	2.60743	Not Detected	Piping	Yes
BC_1	Src_4	C	0	181.74	2.65318	Not Quantified	Piping	Yes
BC_1	Src_4	C	0	157.952	2.68369	3.48986	Piping	Yes
BC_1	Src_4	C	7	176.129	3.65829	Not Detected	Piping	Yes
BC_1	Src_4	C	7	180.153	3.65873	Not Detected	Piping	Yes
BC_1	Src_4	C	7	182.319	3.65903	Not Detected	Piping	Yes
BC_1	Src_4	C	7	177.881	3.65961	Not Detected	Piping	Yes
BC_1	Src_5	D	0	162.826	2.5693	Not Detected	Power Generators	Yes
BC_1	Src_5	D	0	173.143	2.60743	Not Detected	Power Generators	Yes
BC_1	Src_5	D	0	181.74	2.65318	Not Detected	Power Generators	Yes
BC_1	Src_5	D	0	166.629	2.66844	Not Detected	Power Generators	Yes
BC_1	Src_5	D	0	157.952	2.68369	0.76249	Power Generators	Yes
BC_1	Src_5	D	7	176.129	3.65829	Not Detected	Power Generators	Yes
BC_1	Src_5	D	7	182.319	3.65903	Not Detected	Power Generators	Yes
BC_1	Src_5	D	7	177.881	3.65961	Not Detected	Power Generators	Yes
BC_2	Src_6	A	0	159.707	2.88897	3.37255	Power Generators	Yes
BC_2	Src_6	A	0	153.118	2.92504	10.9975	Power Generators	Yes
BC_2	Src_6	A	0	139.356	2.97012	9.67776	Power Generators	Yes
BC_2	Src_6	A	0	160.482	2.99718	12.9917	Power Generators	Yes
BC_2	Src_6	A	7	185.69	3.66064	Not Detected	Power Generators	Yes
BC_2	Src_6	A	7	204.949	3.66094	Not Detected	Power Generators	Yes
BC_3	Src_7	A	0	182.491	3.0603	1.93555	Tanks	Yes
BC_3	Src_7	A	0	193.09	3.08735	3.34323	Tanks	Yes
BC_3	Src_7	A	0	171.715	3.10538	6.01194	Tanks	Yes
BC_3	Src_7	A	7	175.778	3.66226	9.35155	Tanks	Yes
BC_3	Src_8	B	0	236.448	3.07833	Not Detected	Power Generators	Yes
BC_3	Src_8	B	0	171.715	3.10538	3.02063	Power Generators	Yes
BC_3	Src_8	B	7	175.778	3.66226	Not Detected	Power Generators	Yes
BC_4	Src_9	A	0	158.501	3.7954	7.36096	Compressor Buildings	Yes
BC_4	Src_9	A	0	194.337	3.82947	10.7628	Compressor Buildings	Yes
BC_4	Src_9	A	7	209.028	4.26665	9.15467	Compressor Buildings	Yes
BC_4	Src_9	A	7	235.148	4.2603	12.5672	Compressor Buildings	Yes
BC_4	Src_10	B	0	158.501	3.7954	Not Detected	Separators	Yes
BC_4	Src_10	B	0	194.337	3.82947	Not Detected	Separators	Yes
BC_4	Src_10	B	0	110.84	3.88624	Not Detected	Separators	Yes
BC_4	Src_10	B	7	209.028	4.26665	3.74062	Separators	Yes
BC_4	Src_10	B	7	235.148	4.2603	3.24843	Separators	Yes
BC_5	Src_11	A	0	184.536	3.79071	6.92107	Unknown	Yes
BC_5	Src_11	A	0	188.263	3.85383	13.6662	Unknown	Yes
BC_5	Src_11	A	7	184.404	3.65506	14.2406	Unknown	Yes
BC_5	Src_11	A	7	187.215	3.6555	12.1406	Unknown	Yes
BC_5	Src_12	B	0	184.536	3.79071	7.80086	Tanks	Yes
BC_5	Src_12	B	0	188.263	3.85383	13.6662	Tanks	Yes
BC_5	Src_12	B	7	184.404	3.65506	14.3062	Tanks	Yes
BC_5	Src_12	B	7	179.276	3.65536	12.1406	Tanks	Yes
BC_5	Src_13	C	0	184.536	3.79071	15.8363	Compressor Buildings	Yes
BC_5	Src_13	C	0	188.263	3.85383	13.6662	Compressor Buildings	Yes
BC_5	Src_13	C	7	184.404	3.65506	Not Detected	Compressor Buildings	Yes
BC_5	Src_13	C	7	187.215	3.6555	Not Detected	Compressor Buildings	Yes
BC_5	Src_14	D	0	184.536	3.79071	9.35517	Compressor Buildings	Yes
BC_5	Src_14	D	0	164.645	3.81776	9.0619	Compressor Buildings	Yes
BC_5	Src_14	D	0	188.263	3.85383	36.5409	Compressor Buildings	Yes
BC_5	Src_14	D	7	184.404	3.65506	24.3468	Compressor Buildings	Yes
BC_5	Src_14	D	7	187.215	3.6555	14.7656	Compressor Buildings	Yes
BC_5	Src_15	E	0	184.536	3.79071	Not Detected	Compressor Buildings	Yes
BC_5	Src_15	E	0	164.645	3.81776	Not Detected	Compressor Buildings	Yes
BC_5	Src_15	E	0	188.263	3.85383	Not Detected	Compressor Buildings	Yes
BC_5	Src_15	E	7	184.404	3.65506	15.8156	Compressor Buildings	Yes
BC_5	Src_15	E	7	187.215	3.6555	9.15467	Compressor Buildings	Yes
BC_5	Src_16	C	0	184.536	3.79071	Not Detected	Compressor Buildings	Yes
BC_5	Src_16	C	0	188.263	3.85383	Not Detected	Compressor Buildings	Yes
BC_5	Src_16	C	7	184.404	3.65506	30.7781	Compressor Buildings	Yes
BC_5	Src_16	C	7	187.215	3.6555	15.7172	Compressor Buildings	Yes
BC_8	Src_17	A	0	204.807	5.1272	Not Quantified	Dehydrators	No
BC_8	Src_17	A	0	200.959	5.1186	7.26042	Dehydrators	No
BC_8	Src_17	A	0	179.653	5.10999	Not Detected	Dehydrators	No
BC_8	Src_17	A	0	167.475	5.11218	Not Detected	Dehydrators	No
BC_8	Src_17	A	6	164.785	4.08516	Not Quantified	Dehydrators	No
BC_8	Src_17	A	6	163.138	4.08642	8.30155	Dehydrators	No
BC_8	Src_17	A	6	163.696	4.08718	4.46249	Dehydrators	No
BC_8	Src_18	B	0	191.531	5.12548	8.81833	Flares (Unlit/lit)	No
BC_8	Src_18	B	0	203.808	5.12118	22.7807	Flares (Unlit/lit)	No
BC_8	Src_18	B	0	200.959	5.1186	Not Detected	Flares (Unlit/lit)	No
BC_8	Src_18	B	0	172	5.11429	21.0758	Flares (Unlit/lit)	No
BC_8	Src_18	B	0	179.653	5.10999	Not Detected	Flares (Unlit/lit)	No
BC_8	Src_18	B	6	164.785	4.08516	19.0312	Flares (Unlit/lit)	No
BC_8	Src_18	B	6	163.138	4.08642	Not Detected	Flares (Unlit/lit)	No
BC_8	Src_18	B	6	163.696	4.08718	Not Detected	Flares (Unlit/lit)	No
BC_8	Src_19	C	0	200.959	5.1186	Not Detected	Separators	No
BC_8	Src_19	C	0	179.653	5.10999	Not Detected	Separators	No
BC_8	Src_19	C	0	167.475	5.11218	Not Detected	Separators	No
BC_8	Src_19	C	6	164.785	4.08516	Not Detected	Separators	No
BC_8	Src_19	C	6	163.138	4.08642	Not Detected	Separators	No
BC_8	Src_19	C	6	163.696	4.08718	10.139	Separators	No
BC_9	Src_20	A	0	172.488	5.13323	9.96471	Power Generators	Yes
BC_9	Src_20	A	0	171.655	5.12807	15.7554	Power Generators	Yes
BC_9	Src_20	A	0	176.979	5.11773	11.846	Power Generators	Yes
BC_9	Src_20	A	0	179.653	5.10999	14.7854	Power Generators	Yes
BC_9	Src_20	A	0	167.475	5.11218	7.96589	Power Generators	Yes
BC_9	Src_20	A	6	163.138	4.08642	23.9531	Power Generators	Yes
BC_9	Src_20	A	6	163.696	4.08718	15.0281	Power Generators	Yes
BC_9	Src_21	B	0	159.158	5.12462	13.0511	Compressor Buildings	Yes
BC_9	Src_21	B	0	176.979	5.11773	17.4309	Compressor Buildings	Yes
BC_9	Src_21	B	0	179.653	5.10999	23.5743	Compressor Buildings	Yes
BC_9	Src_21	B	6	164.785	4.08516	13.9125	Compressor Buildings	Yes
BC_9	Src_21	B	6	163.138	4.08642	19.589	Compressor Buildings	Yes
BC_9	Src_21	B	6	163.696	4.08718	15.8484	Compressor Buildings	Yes
BC_9	Src_22	B	0	172.488	5.13323	2.79247	Compressor Buildings	Yes
BC_9	Src_22	B	0	191.531	5.12548	Not Detected	Compressor Buildings	Yes
BC_9	Src_22	B	0	203.808	5.12118	Not Detected	Compressor Buildings	Yes
BC_9	Src_22	B	0	176.979	5.11773	6.73132	Compressor Buildings	Yes
BC_9	Src_22	B	0	179.653	5.10999	4.05643	Compressor Buildings	Yes
BC_9	Src_22	B	6	164.785	4.08516	10.0734	Compressor Buildings	Yes
BC_9	Src_22	B	6	163.138	4.08642	7.9078	Compressor Buildings	Yes
BC_9	Src_22	B	6	163.696	4.08718	4.95468	Compressor Buildings	Yes
BC_9	Src_23	C	0	159.158	5.12462	Not Detected	Dehydrators	Yes
BC_9	Src_23	C	0	176.979	5.11773	Not Detected	Dehydrators	Yes
BC_9	Src_23	C	0	179.653	5.10999	Not Detected	Dehydrators	Yes
BC_9	Src_23	C	6	164.785	4.08516	6.29999	Dehydrators	Yes
BC_9	Src_23	C	6	163.138	4.08642	6.8578	Dehydrators	Yes
BC_9	Src_23	C	6	163.696	4.08718	Not Detected	Dehydrators	Yes
BC_11	Src_24	A	0	247.746	5.81231	22.3104	Compressor Buildings	Yes
BC_11	Src_24	A	0	205.342	5.8171	36.7724	Compressor Buildings	Yes
BC_11	Src_24	A	1	197.073	6.23337	20.7366	Compressor Buildings	Yes
BC_11	Src_24	A	1	188.307	6.22798	24.6997	Compressor Buildings	Yes
BC_11	Src_24	A	1	204.371	6.22618	24.0857	Compressor Buildings	Yes
BC_11	Src_25	B	0	247.746	5.81231	Not Detected	Unknown	Yes
BC_11	Src_25	B	0	205.342	5.8171	Not Detected	Unknown	Yes
BC_11	Src_25	B	1	197.073	6.23337	5.52604	Unknown	Yes
BC_11	Src_25	B	1	188.307	6.22798	3.23748	Unknown	Yes
BC_11	Src_26	C	0	247.746	5.81231	Not Detected	Compressor Buildings	Yes
BC_11	Src_26	C	1	197.073	6.23337	22.2995	Compressor Buildings	Yes
BC_11	Src_26	C	1	188.307	6.22798	15.7408	Compressor Buildings	Yes
BC_11	Src_26	C	1	204.371	6.22618	18.4201	Compressor Buildings	Yes
BC_11	Src_27	D	0	247.746	5.81231	Not Quantified	Compressor Buildings	Yes
BC_11	Src_27	D	0	205.342	5.8171	31.3932	Compressor Buildings	Yes
BC_11	Src_27	D	1	197.073	6.23337	35.4169	Compressor Buildings	Yes
BC_11	Src_27	D	1	188.307	6.22798	30.0862	Compressor Buildings	Yes
BC_11	Src_27	D	1	204.371	6.22618	12.2801	Compressor Buildings	Yes
BC_11	Src_28	E	0	247.746	5.81231	22.3104	Compressor Buildings	Yes
BC_11	Src_28	E	0	205.342	5.8171	36.7724	Compressor Buildings	Yes
BC_11	Src_28	E	1	197.073	6.23337	20.7366	Compressor Buildings	Yes
BC_11	Src_28	E	1	188.307	6.22798	24.6997	Compressor Buildings	Yes
BC_11	Src_28	E	1	204.371	6.22618	24.0857	Compressor Buildings	Yes
BC_15	Src_29	A	0	161.976	4.72624	4.63359	Compressor Buildings	Yes
BC_15	Src_29	A	0	161.42	4.74425	3.54851	Compressor Buildings	Yes
BC_15	Src_29	A	3	157.895	5.39196	5.89086	Compressor Buildings	Yes
BC_15	Src_29	A	3	183.104	5.37938	4.56253	Compressor Buildings	Yes
BC_15	Src_29	A	7	164.171	4.08362	Not Detected	Compressor Buildings	Yes
BC_15	Src_30	A	0	161.976	4.72624	Not Detected	Compressor Buildings	Yes
BC_15	Src_30	A	0	161.42	4.74425	5.39608	Compressor Buildings	Yes
BC_15	Src_30	A	3	157.895	5.39196	8.63415	Compressor Buildings	Yes
BC_15	Src_30	A	3	183.104	5.37938	13.5143	Compressor Buildings	Yes
BC_15	Src_30	A	7	164.171	4.08362	Not Detected	Compressor Buildings	Yes
BC_16	Src_31	A	0	197.556	5.68674	26.8665	Flares (Unlit/lit)	No
BC_16	Src_31	A	7	210.532	7.20415	Not Detected	Flares (Unlit/lit)	No
BC_16	Src_31	A	7	183.947	7.23047	Not Detected	Flares (Unlit/lit)	No
BC_16	Src_31	A	7	193.787	7.23856	Not Detected	Flares (Unlit/lit)	No
BC_16	Src_31	A	11	170.377	2.97145	Not Detected	Flares (Unlit/lit)	No
BC_16	Src_32	B	7	210.532	7.20415	112.386	Compressor Buildings	No
BC_16	Src_32	B	7	202.999	7.21225	166.032	Compressor Buildings	No
BC_16	Src_32	B	7	183.947	7.23047	182.455	Compressor Buildings	No
BC_16	Src_32	B	7	193.787	7.23856	111.047	Compressor Buildings	No
BC_16	Src_32	B	11	170.377	2.97145	30.0917	Compressor Buildings	No
BC_16	Src_33	C	7	210.532	7.20415	177.492	Compressor Buildings	No
BC_16	Src_33	C	7	202.999	7.21225	166.032	Compressor Buildings	No
BC_16	Src_33	C	7	183.947	7.23047	182.455	Compressor Buildings	No
BC_16	Src_33	C	7	193.787	7.23856	111.047	Compressor Buildings	No
BC_16	Src_33	C	11	170.377	2.97145	30.0917	Compressor Buildings	No
BC_16	Src_34	D	7	210.532	7.20415	48.781	Compressor Buildings	No
BC_16	Src_34	D	7	146.49	7.21427	166.032	Compressor Buildings	No
BC_16	Src_34	D	7	183.947	7.23047	50.4136	Compressor Buildings	No
BC_16	Src_34	D	7	193.787	7.23856	65.1066	Compressor Buildings	No
BC_16	Src_34	D	11	170.377	2.97145	30.0917	Compressor Buildings	No
BC_17	Src_35	A	0	168.817	5.42612	7.5076	Power Generators	Yes
BC_17	Src_35	A	0	180.248	5.44426	12.845	Power Generators	Yes
BC_17	Src_35	A	7	173.402	3.54568	10.7625	Power Generators	Yes
BC_17	Src_36	B	0	168.817	5.42612	9.91237	Dehydrators	Yes
BC_17	Src_36	B	0	180.248	5.44426	8.70999	Dehydrators	Yes
BC_17	Src_36	B	7	174.686	3.54642	Not Detected	Dehydrators	Yes
BC_17	Src_36	B	7	173.402	3.54568	Not Detected	Dehydrators	Yes
BC_17	Src_37	C	0	168.817	5.42612	3.07929	Dehydrators	Yes
BC_17	Src_37	C	0	180.248	5.44426	9.61911	Dehydrators	Yes
BC_17	Src_37	C	7	173.402	3.54568	6.8578	Dehydrators	Yes
BC_17	Src_38	D	0	168.817	5.42612	9.14988	Compressor Buildings	Yes
BC_17	Src_38	D	0	180.248	5.44426	22.0829	Compressor Buildings	Yes
BC_17	Src_38	D	7	174.686	3.54642	5.74218	Compressor Buildings	Yes
BC_17	Src_39	E	0	168.817	5.42612	23.0213	Compressor Buildings	Yes
BC_17	Src_39	E	0	180.248	5.44426	22.0829	Compressor Buildings	Yes
BC_17	Src_39	E	7	174.686	3.54642	5.97187	Compressor Buildings	Yes
BC_18	Src_40	A	0	190.569	4.93378	6.05525	Separators	No
BC_18	Src_40	A	0	155.507	4.93921	7.378	Separators	No
BC_18	Src_40	A	0	188.552	4.94463	3.1452	Separators	No
BC_18	Src_40	A	1	202.498	6.24295	Not Detected	Separators	No
BC_18	Src_41	B	0	190.569	4.93378	Not Detected	Compressor Buildings	No
BC_18	Src_41	B	0	155.507	4.93921	4.61492	Compressor Buildings	No
BC_18	Src_41	B	0	188.552	4.94463	3.99764	Compressor Buildings	No
BC_18	Src_41	B	1	202.498	6.24295	Not Detected	Compressor Buildings	No
BC_20	Src_42	A	0	162.951	5.47148	2.99131	Flares (Unlit/lit)	No
BC_22	Src_43	A	0	160.331	5.83611	3.69515	Other	Yes
BC_22	Src_43	A	0	184.848	5.83338	5.748	Other	Yes
BC_22	Src_43	A	0	170.281	5.82973	11.0854	Other	Yes
BC_22	Src_43	A	7	154.598	3.549	3.87187	Other	Yes
BC_22	Src_44	B	0	160.331	5.83611	10.2936	Compressor Buildings	Yes
BC_22	Src_44	B	0	184.848	5.83338	21.4084	Compressor Buildings	Yes
BC_22	Src_44	B	0	170.281	5.82973	25.8953	Compressor Buildings	Yes
BC_22	Src_44	B	7	154.598	3.549	3.87187	Compressor Buildings	Yes
BC_23	Src_45	A	0	173.677	5.77214	Not Detected	Separators	No
BC_23	Src_45	A	0	165.98	5.75976	2.05286	Separators	No
BC_24	Src_46	A	0	194.305	5.79355	4.86821	Dehydrators	Yes
BC_24	Src_46	A	0	174.621	5.80212	5.13215	Dehydrators	Yes
BC_24	Src_46	A	7	169.9	3.5383	Not Detected	Dehydrators	Yes
BC_24	Src_47	B	0	194.305	5.79355	14.1061	Compressor Buildings	Yes
BC_24	Src_47	B	0	174.621	5.80212	10.7335	Compressor Buildings	Yes
BC_24	Src_47	B	7	169.9	3.5383	Not Detected	Compressor Buildings	Yes
BC_24	Src_48	C	0	194.305	5.79355	10.235	Compressor Buildings	Yes
BC_24	Src_48	C	0	174.621	5.80212	Not Detected	Compressor Buildings	Yes
BC_24	Src_48	C	7	169.9	3.5383	Not Detected	Compressor Buildings	Yes
BC_24	Src_49	D	0	194.305	5.79355	14.6926	Tanks	Yes
BC_24	Src_49	D	0	174.621	5.80212	43.0807	Tanks	Yes
BC_24	Src_49	D	7	169.9	3.5383	Not Detected	Tanks	Yes
BC_24	Src_50	E	0	194.305	5.79355	Not Quantified	Unknown	Yes
BC_24	Src_50	E	0	172.966	5.796	Not Quantified	Unknown	Yes
BC_24	Src_50	E	0	174.621	5.80212	1.55431	Unknown	Yes
BC_24	Src_50	E	7	169.9	3.5383	Not Detected	Unknown	Yes
BC_25	Src_51	A	0	174.892	5.02217	10.6702	Compressor Buildings	No
BC_25	Src_51	A	0	181.17	5.02233	10.8465	Compressor Buildings	No
BC_25	Src_51	A	6	193.272	3.43887	Not Detected	Compressor Buildings	No
BC_25	Src_52	B	0	174.892	5.02217	5.7907	Compressor Buildings	No
BC_25	Src_52	B	0	181.17	5.02233	11.0229	Compressor Buildings	No
BC_25	Src_52	B	0	218.058	5.02251	2.58671	Compressor Buildings	No
BC_25	Src_52	B	6	170.706	3.43884	11.025	Compressor Buildings	No
BC_25	Src_53	C	0	174.892	5.02217	Not Detected	Compressor Buildings	No
BC_25	Src_53	C	0	181.17	5.02233	9.37682	Compressor Buildings	No
BC_25	Src_53	C	0	218.058	5.02251	Not Detected	Compressor Buildings	No
BC_25	Src_53	C	6	170.706	3.43884	Not Detected	Compressor Buildings	No
BC_25	Src_54	C	0	179.39	5.02166	3.43915	Compressor Buildings	No
BC_25	Src_54	C	0	181.17	5.02233	5.40857	Compressor Buildings	No
BC_25	Src_54	C	0	218.058	5.02251	4.79129	Compressor Buildings	No
BC_25	Src_54	C	6	170.706	3.43884	Not Detected	Compressor Buildings	No
BC_25	Src_55	D	0	179.39	5.02166	Not Detected	Line Heater	No
BC_25	Src_55	D	0	218.058	5.02251	3.49794	Line Heater	No
BC_25	Src_55	D	6	170.706	3.43884	Not Detected	Line Heater	No
BC_25	Src_56	E	0	192.233	5.02199	3.1746	Tanks	No
BC_25	Src_56	E	0	194.653	5.02215	Not Detected	Tanks	No
BC_25	Src_56	E	0	181.17	5.02233	Not Detected	Tanks	No
BC_25	Src_56	E	6	193.272	3.43887	Not Detected	Tanks	No
BC_25	Src_56	E	6	170.706	3.43884	Not Detected	Tanks	No
BC_26	Src_57	—	0	173.055	5.73112	Not Quantified	Piping	No
BC_30	Src_58	A	0	161.009	5.01562	12.2575	Compressor Buildings	No
BC_30	Src_58	A	0	167.42	5.01609	8.46559	Compressor Buildings	No
BC_30	Src_58	A	1	183.159	5.80887	10.3264	Compressor Buildings	No
BC_30	Src_58	A	1	158.171	5.79593	8.51234	Compressor Buildings	No
BC_30	Src_58	A	1	192.274	5.783	9.96362	Compressor Buildings	No
BC_30	Src_59	B	0	161.009	5.01562	4.02704	Compressor Buildings	No
BC_30	Src_59	B	0	167.42	5.01609	4.17401	Compressor Buildings	No
BC_30	Src_59	B	1	158.171	5.79593	Not Detected	Compressor Buildings	No
BC_30	Src_59	B	1	192.274	5.783	3.07002	Compressor Buildings	No
BC_32	Src_60	A	0	188.977	5.88597	15.0445	Compressor Buildings	Yes
BC_32	Src_60	A	7	153.62	2.92043	Not Detected	Compressor Buildings	Yes
BC_32	Src_61	B	0	188.977	5.88597	22.2002	Compressor Buildings	Yes
BC_32	Src_61	B	7	153.62	2.92043	Not Detected	Compressor Buildings	Yes
BC_32	Src_62	C	0	188.977	5.88597	20.9685	Compressor Buildings	Yes
BC_32	Src_62	C	0	192.596	5.87137	Not Quantified	Compressor Buildings	Yes
BC_32	Src_62	C	7	167.394	2.92122	12.4359	Compressor Buildings	Yes
BC_32	Src_63	D	0	184.248	5.91151	22.0536	Compressor Buildings	Yes
BC_32	Src_63	D	0	188.977	5.88597	12.3758	Compressor Buildings	Yes
BC_32	Src_63	D	7	167.394	2.92122	12.4359	Compressor Buildings	Yes
BC_32	Src_64	A	0	188.977	5.88597	Not Detected	Compressor Buildings	Yes
BC_32	Src_64	A	7	153.62	2.92043	10.0734	Compressor Buildings	Yes
BC_32	Src_65	B	0	188.977	5.88597	Not Detected	Compressor Buildings	Yes
BC_32	Src_65	B	7	153.62	2.92043	10.0734	Compressor Buildings	Yes
BC_34	Src_66	A	0	200.069	4.88079	Not Detected	Tanks	No
BC_34	Src_66	A	0	184.469	4.81202	34.0681	Tanks	No
BC_34	Src_66	A	1	191.127	5.85738	34.1052	Tanks	No
BC_34	Src_67	B	0	184.469	4.81202	7.05466	Other	No
BC_34	Src_67	B	0	175.693	4.76629	3.49794	Other	No
BC_34	Src_67	B	0	177	4.73486	3.93885	Other	No
BC_34	Src_67	B	1	181.177	5.85578	5.3865	Other	No
BC_34	Src_68	C	0	184.469	4.81202	7.40739	Unknown	No
BC_34	Src_68	C	0	175.693	4.76629	7.8777	Unknown	No
BC_34	Src_68	C	1	191.127	5.85738	8.59607	Unknown	No
BC_34	Src_69	C	0	184.469	4.81202	7.40739	Unknown	No
BC_34	Src_69	C	0	175.693	4.76629	28.2774	Unknown	No
BC_34	Src_69	C	1	191.127	5.85738	8.59607	Unknown	No
BC_34	Src_70	C	0	184.469	4.81202	7.40739	Unknown	No
BC_34	Src_70	C	0	175.693	4.76629	7.8777	Unknown	No
BC_34	Src_70	C	1	191.127	5.85738	8.59607	Unknown	No
BC_34	Src_71	D	0	177	4.73486	14.2857	Unknown	No
BC_34	Src_71	D	1	181.177	5.85578	Not Detected	Unknown	No
BC_34	Src_71	D	1	191.127	5.85738	7.75879	Unknown	No
BC_34	Src_72	E	0	200.069	4.88079	20.7525	Tanks	No
BC_34	Src_72	E	0	184.469	4.81202	Not Detected	Tanks	No
BC_34	Src_72	E	0	175.693	4.76629	5.2616	Tanks	No
BC_34	Src_72	E	1	181.177	5.85578	Not Detected	Tanks	No
BC_37	Src_73	A	0	161.516	5.64511	10.6749	Compressor Buildings	Yes
BC_37	Src_73	A	0	179.018	5.63416	Not Quantified	Compressor Buildings	Yes
BC_37	Src_73	A	7	157.215	2.92333	6.49687	Compressor Buildings	Yes
BC_37	Src_74	B	0	161.516	5.64511	9.03258	Compressor Buildings	Yes
BC_37	Src_74	B	0	179.018	5.63416	7.56625	Compressor Buildings	Yes
BC_37	Src_74	B	7	166.665	2.92281	5.61093	Compressor Buildings	Yes
BC_37	Src_74	B	7	157.215	2.92333	6.49687	Compressor Buildings	Yes
BC_37	Src_75	C	0	161.516	5.64511	17.3613	Tanks	Yes
BC_37	Src_75	C	0	179.018	5.63416	11.9359	Tanks	Yes
BC_37	Src_75	C	7	166.665	2.92281	12.4359	Tanks	Yes
BC_37	Src_75	C	7	157.215	2.92333	6.89062	Tanks	Yes
BC_37	Src_76	D	0	161.516	5.64511	18.4757	Compressor Buildings	Yes
BC_37	Src_76	D	7	166.665	2.92281	Not Detected	Compressor Buildings	Yes
BC_37	Src_76	D	7	157.215	2.92333	10.1719	Compressor Buildings	Yes
BC_37	Src_77	E	0	161.516	5.64511	19.0329	Compressor Buildings	Yes
BC_37	Src_77	E	7	157.215	2.92333	7.34999	Compressor Buildings	Yes
BC_37	Src_78	F	0	161.516	5.64511	7.91817	Other	Yes
BC_37	Src_78	F	0	179.018	5.63416	Not Quantified	Other	Yes
BC_37	Src_78	F	7	166.665	2.92281	Not Detected	Other	Yes
BC_37	Src_78	F	7	157.215	2.92333	Not Detected	Other	Yes
BC_38	Src_79	A	0	190.834	4.91618	2.49853	Unknown	No
BC_38	Src_79	A	0	198.672	4.89949	Not Detected	Unknown	No
BC_38	Src_80	B	0	190.834	4.91618	5.52615	Unknown	No
BC_38	Src_81	C	0	198.672	4.89949	7.58376	Unknown	No
BC_38	Src_81	C	0	170.286	4.88279	38.007	Unknown	No
BC_38	Src_81	C	1	151.14	5.91436	39.7708	Unknown	No
BC_38	Src_82	D	0	198.672	4.89949	Not Detected	Unknown	No
BC_38	Src_82	D	1	192.636	5.91764	3.68403	Unknown	No
BC_38	Src_83	E	0	198.672	4.89949	14.3151	Unknown	No
BC_38	Src_83	E	0	170.286	4.88279	Not Detected	Unknown	No
BC_38	Src_83	E	1	151.14	5.91436	11.8894	Unknown	No
BC_40	Src_84	A	0	198.81	5.55425	11.3494	Flares (Unlit/lit)	No
BC_40	Src_84	A	0	164.54	5.54969	28.4761	Flares (Unlit/lit)	No
BC_40	Src_84	A	0	165.212	5.53751	9.56045	Flares (Unlit/lit)	No
BC_40	Src_84	A	0	174.831	5.5299	27.1857	Flares (Unlit/lit)	No
BC_40	Src_84	A	7	169.008	2.93395	4.39687	Flares (Unlit/lit)	No
BC_40	Src_84	A	7	167.821	2.93785	5.74218	Flares (Unlit/lit)	No
BC_40	Src_85	B	0	197.127	5.54208	Not Detected	Other	No
BC_40	Src_85	B	0	169.672	5.52534	Not Quantified	Other	No
BC_41	Src_86	A	0	167.796	4.82528	4.58553	Compressor Buildings	Yes
BC_41	Src_86	A	0	165.562	4.8278	Not Quantified	Compressor Buildings	Yes
BC_41	Src_86	A	6	144.097	3.11317	19.8843	Compressor Buildings	Yes
BC_41	Src_87	B	0	167.796	4.82528	4.58553	Compressor Buildings	Yes
BC_41	Src_87	B	6	170.981	3.10371	Not Detected	Compressor Buildings	Yes
BC_41	Src_87	B	6	144.097	3.11317	Not Detected	Compressor Buildings	Yes
BC_41	Src_88	C	0	167.796	4.82528	4.58553	Compressor Buildings	Yes
BC_41	Src_88	C	0	165.562	4.8278	Not Detected	Compressor Buildings	Yes
BC_41	Src_88	C	6	170.981	3.10371	8.62968	Compressor Buildings	Yes
BC_41	Src_88	C	6	144.097	3.11317	9.81092	Compressor Buildings	Yes
BC_41	Src_89	C	0	167.796	4.82528	4.58553	Compressor Buildings	Yes
BC_41	Src_89	C	0	165.562	4.8278	Not Quantified	Compressor Buildings	Yes
BC_41	Src_89	C	6	170.981	3.10371	Not Detected	Compressor Buildings	Yes
BC_41	Src_89	C	6	144.097	3.11317	9.81092	Compressor Buildings	Yes
BC_41	Src_90	D	0	155.666	4.82654	15.3733	Compressor Buildings	Yes
BC_41	Src_90	D	6	170.981	3.10371	40.5234	Compressor Buildings	Yes
BC_41	Src_91	E	0	155.666	4.82654	14.1681	Compressor Buildings	Yes
BC_41	Src_91	E	6	170.981	3.10371	2.75625	Compressor Buildings	Yes
BC_41	Src_91	E	6	144.097	3.11317	36.7828	Compressor Buildings	Yes
BC_41	Src_92	F	0	155.666	4.82654	23.104	Compressor Buildings	Yes
BC_41	Src_92	F	6	170.981	3.10371	12.3047	Compressor Buildings	Yes
BC_41	Src_93	G	0	165.562	4.8278	23.7507	Compressor Buildings	Yes
BC_41	Src_93	G	6	170.981	3.10371	37.8984	Compressor Buildings	Yes
BC_41	Src_93	G	6	144.097	3.11317	28.5468	Compressor Buildings	Yes
BC_42	Src_94	A	0	139.37	4.81812	4.35037	Power Generators	Yes
BC_42	Src_94	A	0	144.812	4.82359	9.11227	Power Generators	Yes
BC_42	Src_94	A	6	143.607	3.08717	7.6453	Power Generators	Yes
BC_42	Src_94	A	6	160.99	3.09662	6.29999	Power Generators	Yes
BC_42	Src_95	A	0	139.37	4.81812	4.35037	Power Generators	Yes
BC_42	Src_95	A	0	144.812	4.82359	9.11227	Power Generators	Yes
BC_42	Src_95	A	6	143.607	3.08717	7.6453	Power Generators	Yes
BC_42	Src_95	A	6	160.99	3.09662	6.29999	Power Generators	Yes
BC_42	Src_96	A	0	139.37	4.81812	4.35037	Power Generators	Yes
BC_42	Src_96	A	0	144.812	4.82359	9.11227	Power Generators	Yes
BC_42	Src_96	A	6	143.607	3.08717	7.6453	Power Generators	Yes
BC_42	Src_96	A	6	160.99	3.09662	6.29999	Power Generators	Yes
BC_42	Src_97	A	0	139.37	4.81812	4.35037	Power Generators	Yes
BC_42	Src_97	A	0	144.812	4.82359	9.11227	Power Generators	Yes
BC_42	Src_97	A	6	143.607	3.08717	7.6453	Power Generators	Yes
BC_42	Src_97	A	6	160.99	3.09662	6.29999	Power Generators	Yes
BC_42	Src_98	A	0	139.37	4.81812	4.35037	Power Generators	Yes
BC_42	Src_98	A	0	144.812	4.82359	9.11227	Power Generators	Yes
BC_42	Src_98	A	6	143.607	3.08717	7.6453	Power Generators	Yes
BC_42	Src_98	A	6	160.99	3.09662	6.29999	Power Generators	Yes
BC_42	Src_99	A	0	139.37	4.81812	4.35037	Power Generators	Yes
BC_42	Src_99	A	0	144.812	4.82359	9.11227	Power Generators	Yes
BC_42	Src_99	A	6	143.607	3.08717	7.6453	Power Generators	Yes
BC_42	Src_99	A	6	160.99	3.09662	6.29999	Power Generators	Yes
BC_43	Src_100	A	0	172.512	5.46294	2.78602	Dehydrators	Yes
BC_43	Src_100	A	7	180.462	2.96703	3.11718	Dehydrators	Yes
BC_43	Src_100	A	7	203.13	2.97093	2.75625	Dehydrators	Yes
BC_43	Src_101	B	0	172.512	5.46294	9.5018	Compressor Buildings	Yes
BC_43	Src_101	B	7	180.462	2.96703	10.139	Compressor Buildings	Yes
BC_43	Src_101	B	7	203.13	2.97093	13.9453	Compressor Buildings	Yes
BC_43	Src_102	C	0	172.512	5.46294	5.95329	Compressor Buildings	Yes
BC_43	Src_102	C	7	180.462	2.96703	9.97499	Compressor Buildings	Yes
BC_43	Src_102	C	7	203.13	2.97093	8.62968	Compressor Buildings	Yes
BC_43	Src_103	D	0	172.512	5.46294	Not Quantified	Compressor Buildings	Yes
BC_43	Src_103	D	0	161.598	5.45685	8.0648	Compressor Buildings	Yes
BC_43	Src_103	D	7	180.462	2.96703	9.97499	Compressor Buildings	Yes
BC_43	Src_103	D	7	203.13	2.97093	8.62968	Compressor Buildings	Yes
BC_43	Src_104	E	0	172.512	5.46294	22.1122	Compressor Buildings	Yes
BC_43	Src_104	E	7	180.462	2.96703	10.5328	Compressor Buildings	Yes
BC_43	Src_104	E	7	203.13	2.97093	11.9765	Compressor Buildings	Yes
BC_43	Src_105	F	0	172.512	5.46294	17.0681	Compressor Buildings	Yes
BC_43	Src_105	F	7	180.462	2.96703	24.6422	Compressor Buildings	Yes
BC_43	Src_105	F	7	203.13	2.97093	23.3625	Compressor Buildings	Yes
BC_45	Src_106	A	0	169.114	3.16315	4.01223	Other	Yes
BC_45	Src_106	A	3	160.333	3.12765	2.55015	Other	Yes
BC_48	Src_107	A	0	178.794	4.572	4.64432	Other	Yes
BC_48	Src_107	A	0	150.806	4.6719	5.49676	Other	Yes
BC_48	Src_107	A	0	166.374	4.76005	3.7037	Other	Yes
BC_48	Src_107	A	6	165.552	3.05408	Not Detected	Other	Yes
BC_48	Src_108	B	0	154.415	4.62489	2.05761	Compressor Buildings	Yes
BC_48	Src_108	B	0	150.806	4.6719	2.88065	Compressor Buildings	Yes
BC_48	Src_108	B	0	166.374	4.76005	Not Detected	Compressor Buildings	Yes
BC_48	Src_108	B	6	165.552	3.05408	29.7281	Compressor Buildings	Yes
BC_48	Src_109	C	0	178.794	4.572	Not Quantified	Compressor Buildings	Yes
BC_48	Src_109	C	0	154.415	4.62489	2.05761	Compressor Buildings	Yes
BC_48	Src_109	C	0	150.806	4.6719	2.88065	Compressor Buildings	Yes
BC_48	Src_109	C	0	150.893	4.76445	Not Detected	Compressor Buildings	Yes
BC_48	Src_109	C	6	165.552	3.05408	29.7281	Compressor Buildings	Yes
BC_48	Src_110	D	0	154.415	4.62489	Not Detected	Compressor Buildings	Yes
BC_48	Src_110	D	0	150.806	4.6719	Not Detected	Compressor Buildings	Yes
BC_48	Src_110	D	0	166.374	4.76005	Not Detected	Compressor Buildings	Yes
BC_48	Src_110	D	6	165.552	3.05408	14.1422	Compressor Buildings	Yes
BC_53	Src_111	A	0	173.334	3.73106	5.06629	Unknown	Yes
BC_53	Src_111	A	3	183.534	3.13273	7.78644	Unknown	Yes
BC_53	Src_111	A	3	166.05	3.13663	6.80039	Unknown	Yes
BC_53	Src_112	B	0	198.734	3.77149	196.259	Power Generators	Yes
BC_53	Src_112	B	0	172.554	3.90286	52.635	Power Generators	Yes
BC_53	Src_112	B	3	183.534	3.13273	Not Detected	Power Generators	Yes
BC_53	Src_112	B	3	166.05	3.13663	Not Detected	Power Generators	Yes
BC_54	Src_113	A	0	168.001	3.69064	7.41242	Compressor Buildings	No
BC_54	Src_113	A	0	170.674	3.82202	3.67221	Compressor Buildings	No
BC_54	Src_113	A	3	169.958	3.13156	5.74633	Compressor Buildings	No
BC_56	Src_114	A	0	180.641	2.79823	2.48214	Other	Yes
BC_56	Src_114	A	0	171.872	2.82255	3.23018	Other	Yes
BC_56	Src_114	A	3	177.842	3.2209	Not Detected	Other	Yes
BC_56	Src_115	B	0	180.641	2.79823	10.8806	Compressor Buildings	Yes
BC_56	Src_115	B	0	184.054	2.83877	14.3488	Compressor Buildings	Yes
BC_56	Src_115	B	3	175.529	3.1253	9.21453	Compressor Buildings	Yes
BC_56	Src_116	C	0	180.641	2.79823	7.51443	Compressor Buildings	Yes
BC_56	Src_116	C	0	184.054	2.83877	11.5947	Compressor Buildings	Yes
BC_56	Src_116	C	3	175.529	3.1253	7.95645	Compressor Buildings	Yes
BC_56	Src_117	D	0	180.641	2.79823	9.65655	Compressor Buildings	Yes
BC_56	Src_117	D	0	184.054	2.83877	Not Detected	Compressor Buildings	Yes
BC_56	Src_117	D	3	175.529	3.1253	Not Detected	Compressor Buildings	Yes
BC_56	Src_118	E	0	184.054	2.83877	30.1597	Compressor Buildings	Yes
BC_56	Src_118	E	3	175.529	3.1253	13.2268	Compressor Buildings	Yes
BC_56	Src_119	F	0	180.641	2.79823	7.37842	Tanks	Yes
BC_56	Src_119	F	3	177.842	3.2209	10.6766	Tanks	Yes
BC_59	Src_120	A	0	165.354	3.27668	2.58415	Other	No
BC_59	Src_120	A	3	167.162	3.28899	Not Detected	Other	No
BC_60	Src_121	A	0	157.89	4.17572	4.08023	Tanks	Yes
BC_60	Src_121	A	0	168.681	4.23636	Not Detected	Tanks	Yes
BC_60	Src_121	A	3	177.632	3.14075	5.13429	Tanks	Yes
BC_60	Src_122	B	0	157.403	4.21615	6.35836	Tanks	Yes
BC_60	Src_122	B	0	169.476	4.26668	11.6627	Tanks	Yes
BC_60	Src_122	B	3	177.632	3.14075	3.26419	Tanks	Yes
BC_60	Src_123	C	0	157.89	4.17572	Not Detected	Tanks	Yes
BC_60	Src_123	C	0	168.681	4.23636	Not Detected	Tanks	Yes
BC_60	Src_123	C	3	177.632	3.14075	7.78644	Tanks	Yes
BC_62	Src_124	A	0	171.046	4.95869	Not Detected	Tanks	No
BC_62	Src_124	A	0	183.851	4.96202	Not Detected	Tanks	No
BC_62	Src_124	A	3	176.419	3.64165	3.16218	Tanks	No
BC_63	Src_125	A	0	168.546	3.66218	3.65694	Dehydrators	Yes
BC_63	Src_125	A	4	169.972	2.35222	4.82828	Dehydrators	Yes
BC_63	Src_126	B	0	168.546	3.66218	Not Detected	Dehydrators	Yes
BC_63	Src_126	B	4	169.972	2.35222	2.95817	Dehydrators	Yes
BC_64	Src_127	A	0	146.746	3.65996	8.16282	Tanks	Yes
BC_64	Src_127	A	4	198.677	2.47139	8.39848	Tanks	Yes
BC_64	Src_128	B	0	146.746	3.65996	Not Quantified	Tanks	Yes
BC_64	Src_128	B	0	159.538	3.66067	Not Quantified	Tanks	Yes
BC_64	Src_128	B	4	198.677	2.47139	Not Quantified	Tanks	Yes
BC_65	Src_129	A	0	178.452	1.79155	1.36008	Other	No
BC_65	Src_129	A	3	172.378	2.32647	Not Detected	Other	No
BC_66	Src_130	A	0	174.57	5.1655	6.08635	Compressor Buildings	No
BC_66	Src_130	A	0	174.99	5.18413	Not Detected	Compressor Buildings	No
BC_66	Src_130	A	3	167.544	2.38484	2.55015	Compressor Buildings	No
BC_66	Src_131	B	0	174.57	5.1655	Not Detected	Compressor Buildings	No
BC_66	Src_131	B	0	174.99	5.18413	Not Detected	Compressor Buildings	No
BC_66	Src_131	B	3	167.544	2.38484	2.10812	Compressor Buildings	No
BC_67	Src_132	A	0	173.902	3.65733	5.12625	Compressor Buildings	No
BC_67	Src_132	A	0	168.466	3.65844	7.37919	Compressor Buildings	No
BC_67	Src_132	A	0	175.587	3.65875	1.43666	Compressor Buildings	No
BC_67	Src_132	A	4	174.622	2.34051	4.21624	Compressor Buildings	No
BC_67	Src_133	B	0	173.902	3.65733	7.21593	Compressor Buildings	No
BC_67	Src_133	B	0	175.587	3.65875	5.0283	Compressor Buildings	No
BC_67	Src_133	B	4	174.622	2.34051	4.69227	Compressor Buildings	No
BC_67	Src_134	C	0	173.902	3.65733	Not Detected	Compressor Buildings	No
BC_67	Src_134	C	0	175.587	3.65875	Not Detected	Compressor Buildings	No
BC_67	Src_134	C	4	174.622	2.34051	2.21013	Compressor Buildings	No
BC_68	Src_135	A	0	196.189	5.18723	4.65827	Dehydrators	No
BC_68	Src_135	A	3	172.545	2.90418	1.97211	Dehydrators	No
BC_68	Src_136	B	0	177.745	5.1593	Not Detected	Other	No
BC_68	Src_136	B	0	174.99	5.18413	Not Detected	Other	No
BC_68	Src_136	B	3	172.545	2.90418	Not Detected	Other	No
BC_68	Src_136	B	3	167.544	2.38484	0.986056	Other	No
BC_69	Src_137	A	0	178.582	3.38234	19.0751	Tanks	Yes
BC_69	Src_137	A	0	155.901	3.46514	24.1414	Tanks	Yes
BC_69	Src_137	A	3	166.337	2.43774	23.4273	Tanks	Yes
BC_69	Src_138	B	0	178.582	3.38234	9.72455	Compressor Buildings	Yes
BC_69	Src_138	B	0	173.971	3.45479	7.82045	Compressor Buildings	Yes
BC_69	Src_138	B	3	166.337	2.43774	8.8065	Compressor Buildings	Yes
BC_69	Src_139	C	0	178.582	3.38234	11.5607	Compressor Buildings	Yes
BC_69	Src_139	C	0	155.901	3.46514	22.5093	Compressor Buildings	Yes
BC_69	Src_139	C	3	170.117	2.56286	12.8867	Compressor Buildings	Yes
BC_69	Src_140	C	0	178.582	3.38234	13.4648	Compressor Buildings	Yes
BC_69	Src_140	C	0	155.901	3.46514	Not Detected	Compressor Buildings	Yes
BC_69	Src_140	C	3	170.117	2.56286	5.78033	Compressor Buildings	Yes
BC_69	Src_141	D	0	160.922	3.41339	17.409	Compressor Buildings	Yes
BC_69	Src_141	D	3	147.228	2.5615	8.22847	Compressor Buildings	Yes
BC_69	Src_141	D	3	166.337	2.43774	Not Quantified	Compressor Buildings	Yes
BC_69	Src_142	E	0	160.922	3.41339	24.1074	Compressor Buildings	Yes
BC_69	Src_142	E	3	147.228	2.5615	20.1972	Compressor Buildings	Yes
BC_69	Src_142	E	3	166.337	2.43774	23.9034	Compressor Buildings	Yes
BC_69	Src_143	E	0	160.922	3.41339	13.8388	Compressor Buildings	Yes
BC_69	Src_143	E	3	166.337	2.43774	5.16829	Compressor Buildings	Yes
BC_69	Src_144	F	0	178.582	3.38234	Not Detected	Other	Yes
BC_69	Src_144	F	0	155.901	3.46514	24.1414	Other	Yes
BC_69	Src_144	F	3	166.337	2.43774	Not Detected	Other	Yes
BC_69	Src_145	G	0	178.582	3.38234	Not Detected	Other	Yes
BC_69	Src_145	G	0	155.901	3.46514	Not Detected	Other	Yes
BC_69	Src_145	G	3	170.117	2.56286	2.72016	Other	Yes
BC_70	Src_146	A	0	175.759	4.48369	67.2335	Tanks	Yes
BC_70	Src_146	A	0	179.11	4.51388	80.5742	Tanks	Yes
BC_70	Src_146	A	0	181.193	4.54106	116.382	Tanks	Yes
BC_70	Src_146	A	5	170.921	2.82319	110.972	Tanks	Yes
BC_70	Src_147	B	0	175.759	4.48369	19.09	Tanks	Yes
BC_70	Src_147	B	0	174.204	4.50181	39.9103	Tanks	Yes
BC_70	Src_147	B	0	179.11	4.51388	Not Detected	Tanks	Yes
BC_70	Src_147	B	0	173.135	4.52898	19.9272	Tanks	Yes
BC_70	Src_147	B	0	181.193	4.54106	76.9739	Tanks	Yes
BC_70	Src_147	B	5	170.187	2.81961	Not Detected	Tanks	Yes
BC_70	Src_148	C	0	174.204	4.50181	5.60977	Tanks	Yes
BC_70	Src_148	C	0	173.135	4.52898	6.33541	Tanks	Yes
BC_70	Src_148	C	5	170.187	2.81961	7.84218	Tanks	Yes
BC_70	Src_149	D	0	161.678	4.47161	Not Detected	Compressor Buildings	Yes
BC_70	Src_149	D	0	174.204	4.50181	1.59083	Compressor Buildings	Yes
BC_70	Src_149	D	0	173.135	4.52898	4.85622	Compressor Buildings	Yes
BC_70	Src_149	D	5	167.5	2.8214	28.0546	Compressor Buildings	Yes
BC_70	Src_149	D	5	170.187	2.81961	Not Detected	Compressor Buildings	Yes
BC_70	Src_150	E	0	161.678	4.47161	5.30277	Compressor Buildings	Yes
BC_70	Src_150	E	0	174.204	4.50181	3.43284	Compressor Buildings	Yes
BC_70	Src_150	E	0	173.135	4.52898	4.13058	Compressor Buildings	Yes
BC_70	Src_150	E	5	167.5	2.8214	23.4609	Compressor Buildings	Yes
BC_70	Src_150	E	5	170.187	2.81961	Not Detected	Compressor Buildings	Yes
BC_70	Src_151	F	0	174.204	4.50181	15.7408	Compressor Buildings	Yes
BC_70	Src_151	F	0	173.135	4.52898	13.536	Compressor Buildings	Yes
BC_70	Src_151	F	5	172.497	2.8208	30.45	Compressor Buildings	Yes
BC_70	Src_151	F	5	170.187	2.81961	10.2047	Compressor Buildings	Yes
BC_70	Src_152	F	0	174.204	4.50181	15.7408	Compressor Buildings	Yes
BC_70	Src_152	F	0	173.135	4.52898	13.536	Compressor Buildings	Yes
BC_70	Src_152	F	5	170.187	2.81961	7.15312	Compressor Buildings	Yes
BC_70	Src_153	G	0	174.204	4.50181	29.3048	Compressor Buildings	Yes
BC_70	Src_153	G	0	173.135	4.52898	19.5923	Compressor Buildings	Yes
BC_70	Src_153	G	5	167.5	2.8214	40.1953	Compressor Buildings	Yes
BC_70	Src_153	G	5	170.187	2.81961	Not Detected	Compressor Buildings	Yes
BC_70	Src_154	H	0	174.204	4.50181	7.31224	Compressor Buildings	Yes
BC_70	Src_154	H	0	207.691	4.51087	19.8435	Compressor Buildings	Yes
BC_70	Src_154	H	0	173.135	4.52898	3.71194	Compressor Buildings	Yes
BC_70	Src_154	H	5	170.187	2.81961	15.2578	Compressor Buildings	Yes
BC_70	Src_155	I	0	174.204	4.50181	18.6992	Other	Yes
BC_70	Src_155	I	0	173.135	4.52898	21.853	Other	Yes
BC_70	Src_155	I	5	170.187	2.81961	25.2328	Other	Yes
BC_70	Src_156	J	0	175.759	4.48369	Not Quantified	Compressor Buildings	Yes
BC_70	Src_156	J	0	174.204	4.50181	Not Quantified	Compressor Buildings	Yes
BC_70	Src_156	J	0	173.135	4.52898	11.4986	Compressor Buildings	Yes
BC_70	Src_156	J	5	170.921	2.82319	Not Detected	Compressor Buildings	Yes
BC_70	Src_156	J	5	170.187	2.81961	Not Detected	Compressor Buildings	Yes
BC_70	Src_157	K	0	174.204	4.50181	Not Detected	Compressor Buildings	Yes
BC_70	Src_157	K	0	173.135	4.52898	1.59083	Compressor Buildings	Yes
BC_70	Src_157	K	5	167.5	2.8214	2.42812	Compressor Buildings	Yes
BC_70	Src_157	K	5	170.187	2.81961	Not Detected	Compressor Buildings	Yes
BC_70	Src_158	L	0	174.204	4.50181	Not Detected	Compressor Buildings	Yes
BC_70	Src_158	L	0	173.135	4.52898	1.06055	Compressor Buildings	Yes
BC_70	Src_158	L	5	167.5	2.8214	Not Detected	Compressor Buildings	Yes
BC_70	Src_158	L	5	170.187	2.81961	Not Detected	Compressor Buildings	Yes
BC_70	Src_159	J	0	174.204	4.50181	Not Quantified	Compressor Buildings	Yes
BC_70	Src_159	J	0	173.135	4.52898	20.7366	Compressor Buildings	Yes
BC_70	Src_159	J	5	170.921	2.82319	Not Detected	Compressor Buildings	Yes
BC_70	Src_159	J	5	170.187	2.81961	Not Detected	Compressor Buildings	Yes
BC_70	Src_160	M	0	174.204	4.50181	Not Quantified	Compressor Buildings	Yes
BC_70	Src_160	M	0	173.135	4.52898	22.6624	Compressor Buildings	Yes
BC_70	Src_160	M	5	170.921	2.82319	Not Detected	Compressor Buildings	Yes
BC_70	Src_160	M	5	170.187	2.81961	Not Detected	Compressor Buildings	Yes
BC_70	Src_161	N	0	175.759	4.48369	Not Detected	Compressor Buildings	Yes
BC_70	Src_161	N	0	174.204	4.50181	Not Detected	Compressor Buildings	Yes
BC_70	Src_161	N	0	179.11	4.51388	Not Detected	Compressor Buildings	Yes
BC_70	Src_161	N	0	181.193	4.54106	Not Detected	Compressor Buildings	Yes
BC_70	Src_161	N	5	170.921	2.82319	6.89062	Compressor Buildings	Yes
BC_70	Src_161	N	5	170.187	2.81961	7.18593	Compressor Buildings	Yes
BC_70	Src_162	O	0	174.204	4.50181	Not Detected	Tanks	Yes
BC_70	Src_162	O	0	173.135	4.52898	Not Detected	Tanks	Yes
BC_70	Src_162	O	5	170.187	2.81961	1.575	Tanks	Yes
BC_70	Src_163	N	0	175.759	4.48369	Not Detected	Compressor Buildings	Yes
BC_70	Src_163	N	0	174.204	4.50181	Not Detected	Compressor Buildings	Yes
BC_70	Src_163	N	0	173.135	4.52898	Not Detected	Compressor Buildings	Yes
BC_70	Src_163	N	0	181.193	4.54106	Not Detected	Compressor Buildings	Yes
BC_70	Src_163	N	5	170.921	2.82319	Not Detected	Compressor Buildings	Yes
BC_70	Src_163	N	5	170.187	2.81961	7.18593	Compressor Buildings	Yes
BC_70	Src_164	P	0	174.204	4.50181	Not Detected	Tanks	Yes
BC_70	Src_164	P	0	173.135	4.52898	Not Detected	Tanks	Yes
BC_70	Src_164	P	5	170.187	2.81961	12.9609	Tanks	Yes
BC_70	Src_165	K	0	174.204	4.50181	Not Detected	Compressor Buildings	Yes
BC_70	Src_165	K	0	173.135	4.52898	Not Detected	Compressor Buildings	Yes
BC_70	Src_165	K	5	167.5	2.8214	Not Detected	Compressor Buildings	Yes
BC_70	Src_165	K	5	170.187	2.81961	3.47812	Compressor Buildings	Yes
BC_70	Src_166	Q	0	174.204	4.50181	Not Detected	Dehydrators	Yes
BC_70	Src_166	Q	0	173.135	4.52898	Not Detected	Dehydrators	Yes
BC_70	Src_166	Q	5	172.497	2.8208	Not Detected	Dehydrators	Yes
BC_70	Src_166	Q	5	170.187	2.81961	20.1797	Dehydrators	Yes
BC_71	Src_167	A	0	172.896	3.66602	7.15063	Compressor Buildings	Yes
BC_71	Src_167	A	4	165.52	2.43051	10.3706	Compressor Buildings	Yes
BC_71	Src_167	A	4	172.581	2.43562	4.11423	Compressor Buildings	Yes
BC_71	Src_168	B	0	176.232	3.66622	19.0683	Tanks	Yes
BC_71	Src_168	B	0	164.847	3.66663	5.48541	Tanks	Yes
BC_71	Src_168	B	4	172.581	2.43562	4.11423	Tanks	Yes
BC_71	Src_169	C	0	172.896	3.66602	Not Detected	Compressor Buildings	Yes
BC_71	Src_169	C	0	164.847	3.66663	4.66913	Compressor Buildings	Yes
BC_71	Src_169	C	4	172.581	2.43562	4.69227	Compressor Buildings	Yes
BC_71	Src_170	D	0	164.847	3.66663	28.7331	Compressor Buildings	Yes
BC_71	Src_170	D	4	165.52	2.43051	29.3777	Compressor Buildings	Yes
BC_71	Src_171	E	0	164.847	3.66663	28.7331	Compressor Buildings	Yes
BC_71	Src_171	E	4	165.52	2.43051	29.3777	Compressor Buildings	Yes
BC_72	Src_172	A	0	166.256	4.28285	5.84833	Compressor Buildings	No
BC_72	Src_172	A	0	179.426	4.30941	12.5127	Compressor Buildings	No
BC_72	Src_172	A	3	174.493	2.34011	3.4682	Compressor Buildings	No
BC_72	Src_173	B	0	166.256	4.28285	3.4682	Compressor Buildings	No
BC_72	Src_174	C	0	166.256	4.28285	1.22407	Piping	No
BC_72	Src_174	C	0	173.149	4.3135	Not Detected	Piping	No
BC_73	Src_175	A	0	184.542	4.78872	4.57713	Compressor Buildings	No
BC_73	Src_175	A	5	158.76	2.82916	1.96875	Compressor Buildings	No
BC_73	Src_176	B	0	184.542	4.78872	7.14478	Compressor Buildings	No
BC_73	Src_176	B	5	158.76	2.82916	Not Detected	Compressor Buildings	No
BC_73	Src_177	C	0	162.472	4.7674	Not Detected	Power Generators	No
BC_73	Src_177	C	0	184.542	4.78872	2.51184	Power Generators	No
BC_73	Src_177	C	5	158.76	2.82916	Not Detected	Power Generators	No
BC_73	Src_178	D	0	184.542	4.78872	4.71667	Other	No
BC_73	Src_178	D	5	158.76	2.82916	2.19843	Other	No
BC_77	Src_179	A	0	166.698	4.27263	5.3383	Other	Yes
BC_77	Src_179	A	3	172.586	2.33605	3.06017	Other	Yes
BC_78	Src_180	A	0	168.463	4.67267	4.15849	Tanks	No
BC_78	Src_180	A	0	248.226	4.72714	3.93521	Tanks	No
BC_79	Src_181	A	0	202.783	4.87393	12.2243	Separators	Yes
BC_79	Src_181	A	0	173.72	4.89218	5.3865	Separators	Yes
BC_79	Src_181	A	5	172.485	2.76924	10.5984	Separators	Yes
BC_79	Src_182	B	0	173.72	4.89218	22.6624	Separators	Yes
BC_79	Src_182	B	5	172.485	2.76924	4.85624	Separators	Yes
BC_79	Src_183	C	0	202.783	4.87393	6.50287	Separators	Yes
BC_79	Src_183	C	0	173.72	4.89218	10.5776	Separators	Yes
BC_79	Src_183	C	5	172.485	2.76924	6.62812	Separators	Yes
BC_80	Src_184	A	0	176.971	4.82425	2.31647	Separators	Yes
BC_80	Src_184	A	0	180.932	4.84556	3.76776	Separators	Yes
BC_80	Src_184	A	5	222.589	2.83212	7.74374	Separators	Yes
BC_80	Src_184	A	5	177.089	2.83095	3.80624	Separators	Yes
BC_80	Src_185	B	0	176.971	4.82425	2.31647	Separators	Yes
BC_80	Src_185	B	0	180.932	4.84556	3.76776	Separators	Yes
BC_80	Src_185	B	5	222.589	2.83212	6.03749	Separators	Yes
BC_80	Src_185	B	5	177.089	2.83095	6.69374	Separators	Yes
BC_80	Src_186	C	0	180.932	4.84556	1.70247	Unknown	Yes
BC_80	Src_187	D	0	176.971	4.82425	Not Detected	Separators	Yes
BC_80	Src_187	D	0	180.932	4.84556	Not Detected	Separators	Yes
BC_80	Src_187	D	5	222.589	2.83212	2.75625	Separators	Yes
BC_80	Src_187	D	5	177.089	2.83095	Not Detected	Separators	Yes
BC_80	Src_188	E	0	180.932	4.84556	Not Detected	Separators	Yes
BC_80	Src_188	E	5	222.589	2.83212	5.28281	Separators	Yes
BC_80	Src_188	E	5	177.089	2.83095	Not Detected	Separators	Yes
BC_80	Src_189	F	0	180.932	4.84556	Not Detected	Separators	Yes
BC_80	Src_189	F	5	222.589	2.83212	2.46093	Separators	Yes
BC_80	Src_189	F	5	177.089	2.83095	Not Detected	Separators	Yes
BC_80	Src_190	G	0	180.932	4.84556	Not Detected	Other	Yes
BC_80	Src_190	G	5	222.589	2.83212	2.06718	Other	Yes
BC_80	Src_190	G	5	177.089	2.83095	Not Detected	Other	Yes
BC_82	Src_191	A	0	163.315	4.26037	4.08023	Compressor Buildings	No
BC_82	Src_191	A	3	162.644	2.31978	4.08023	Compressor Buildings	No
BC_82	Src_192	B	0	163.315	4.26037	Not Detected	Separators	No
BC_82	Src_192	B	3	162.644	2.31978	4.14824	Separators	No
BC_82	Src_193	C	0	163.315	4.26037	Not Detected	Separators	No
BC_82	Src_193	C	3	162.644	2.31978	1.39408	Separators	No
BC_83	Src_194	A	0	179.962	4.21132	Not Detected	Compressor Buildings	Yes
BC_83	Src_194	A	0	169.914	4.22359	Not Detected	Compressor Buildings	Yes
BC_83	Src_194	A	0	168.997	4.22972	12.3087	Compressor Buildings	Yes
BC_83	Src_194	A	3	162.662	2.88816	6.32436	Compressor Buildings	Yes
BC_83	Src_195	A	0	168.997	4.22972	14.9609	Compressor Buildings	Yes
BC_83	Src_195	A	3	162.662	2.88816	3.4682	Compressor Buildings	Yes
BC_83	Src_196	B	0	168.997	4.22972	16.2189	Other	Yes
BC_83	Src_196	B	3	167.533	2.31571	9.18052	Other	Yes
BC_83	Src_196	B	3	162.662	2.88816	8.46648	Other	Yes
BC_83	Src_197	C	0	175.664	4.20928	Not Detected	Other	Yes
BC_83	Src_197	C	0	168.997	4.22972	5.3383	Other	Yes
BC_83	Src_197	C	3	167.533	2.31571	1.7341	Other	Yes
BC_83	Src_197	C	3	162.662	2.88816	2.65215	Other	Yes
BC_83	Src_198	D	0	168.997	4.22972	5.81433	Other	Yes
BC_83	Src_198	D	3	162.644	2.31978	Not Detected	Other	Yes
BC_83	Src_199	E	0	168.997	4.22972	Not Detected	Tanks	Yes
BC_83	Src_199	E	3	162.644	2.31978	2.61815	Tanks	Yes
BC_83	Src_200	F	0	168.997	4.22972	4.35225	Other	Yes
BC_83	Src_200	F	3	167.533	2.31571	Not Detected	Other	Yes
BC_83	Src_200	F	3	162.662	2.88816	Not Detected	Other	Yes
BC_83	Src_201	G	0	168.997	4.22972	Not Detected	Power Generators	Yes
BC_83	Src_201	G	0	181.102	4.25015	6.22235	Power Generators	Yes
BC_83	Src_201	G	3	167.533	2.31571	Not Detected	Power Generators	Yes
BC_83	Src_201	G	3	162.662	2.88816	Not Detected	Power Generators	Yes
BC_86	Src_202	A	0	169.413	3.65854	Not Quantified	Tanks	Yes
BC_86	Src_202	A	0	173.851	3.67327	Not Detected	Tanks	Yes
BC_86	Src_202	A	3	162.118	3.69782	Not Detected	Tanks	Yes
BC_86	Src_203	B	0	169.413	3.11148	14.8588	Compressor Buildings	Yes
BC_86	Src_203	B	0	173.851	3.11953	Not Detected	Compressor Buildings	Yes
BC_86	Src_203	B	0	171.018	3.65854	14.2128	Compressor Buildings	Yes
BC_86	Src_203	B	3	162.118	3.69782	6.66438	Compressor Buildings	Yes
BC_86	Src_203	B	3	168.88	3.11148	11.3226	Compressor Buildings	Yes
BC_86	Src_204	B	0	169.413	3.11953	14.8588	Compressor Buildings	Yes
BC_86	Src_204	B	0	171.018	3.65854	14.6208	Compressor Buildings	Yes
BC_86	Src_204	B	3	162.118	3.70764	6.66438	Compressor Buildings	Yes
BC_86	Src_204	B	3	168.88	3.67327	Not Detected	Compressor Buildings	Yes
BC_86	Src_205	C	0	169.413	3.69782	3.4682	Other	Yes
BC_86	Src_205	C	0	174.139	3.11148	Not Detected	Other	Yes
BC_86	Src_206	D	0	173.851	3.11953	34.274	Flares (Unlit/lit)	Yes
BC_86	Src_206	D	0	171.018	3.67327	23.5293	Flares (Unlit/lit)	Yes
BC_86	Src_206	D	3	162.118	3.69782	Not Detected	Flares (Unlit/lit)	Yes
BC_86	Src_206	D	3	168.88	3.11148	19.8911	Flares (Unlit/lit)	Yes
BC_86	Src_207	E	0	173.851	3.11953	7.54843	Power Generators	Yes
BC_86	Src_207	E	0	171.018	3.65854	10.7446	Power Generators	Yes
BC_86	Src_207	E	3	162.118	3.67327	Not Detected	Power Generators	Yes
BC_86	Src_207	E	3	168.88	3.69782	Not Detected	Power Generators	Yes
BC_86	Src_208	F	0	169.413	3.11148	Not Detected	Compressor Buildings	Yes
BC_86	Src_208	F	0	173.851	3.11953	6.83439	Compressor Buildings	Yes
BC_86	Src_208	F	0	171.018	3.65854	1.8021	Compressor Buildings	Yes
BC_86	Src_208	F	3	162.118	3.67327	5.03229	Compressor Buildings	Yes
BC_86	Src_208	F	3	168.88	3.69782	3.29819	Compressor Buildings	Yes
BC_86	Src_209	G	0	169.413	3.11148	Not Detected	Compressor Buildings	Yes
BC_86	Src_209	G	0	173.851	3.11953	11.5947	Compressor Buildings	Yes
BC_86	Src_209	G	0	171.018	3.65854	14.6208	Compressor Buildings	Yes
BC_86	Src_209	G	3	162.118	3.67327	Not Detected	Compressor Buildings	Yes
BC_86	Src_209	G	3	168.88	3.11148	11.0506	Compressor Buildings	Yes
BC_87	Src_210	A	0	161.019	3.89423	33.4579	Tanks	Yes
BC_87	Src_210	A	0	159.251	3.90897	21.2852	Tanks	Yes
BC_87	Src_210	A	0	163.903	3.93352	Not Quantified	Tanks	Yes
BC_87	Src_210	A	3	170.375	2.56826	18.4631	Tanks	Yes
BC_87	Src_210	A	3	155.485	2.57029	20.8772	Tanks	Yes
BC_87	Src_211	B	0	159.251	3.90897	4.38625	Compressor Buildings	Yes
BC_87	Src_211	B	0	163.903	3.93352	4.76027	Compressor Buildings	Yes
BC_87	Src_211	B	3	170.375	2.56826	Not Detected	Compressor Buildings	Yes
BC_87	Src_211	B	3	155.485	2.57029	Not Detected	Compressor Buildings	Yes
BC_87	Src_212	B	0	168.952	3.9237	Not Detected	Compressor Buildings	Yes
BC_87	Src_212	B	0	163.903	3.93352	3.16218	Compressor Buildings	Yes
BC_87	Src_212	B	3	170.375	2.56826	4.18224	Compressor Buildings	Yes
BC_87	Src_212	B	3	155.485	2.57029	3.87622	Compressor Buildings	Yes
BC_87	Src_213	C	0	168.952	3.9237	Not Detected	Flares (Unlit/lit)	Yes
BC_87	Src_213	C	3	170.375	2.56826	4.38625	Flares (Unlit/lit)	Yes
BC_89	Src_214	A	0	168.827	1.2275	1.43666	Dehydrators	No
BC_89	Src_214	A	0	169.855	1.23533	2.02438	Dehydrators	No
BC_89	Src_214	A	4	172.485	1.92889	3.5362	Dehydrators	No
BC_89	Src_215	B	0	168.827	1.2275	2.51415	Other	No
BC_89	Src_215	B	0	169.855	1.23533	2.22029	Other	No
BC_89	Src_215	B	4	172.485	1.92889	Not Detected	Other	No
BC_89	Src_216	C	0	168.827	1.2275	1.11014	Compressor Buildings	No
BC_89	Src_216	C	4	172.485	1.92889	Not Detected	Compressor Buildings	No
BC_89	Src_217	D	0	169.855	1.23533	Not Detected	Other	No
BC_89	Src_217	D	4	172.485	1.92889	1.63209	Other	No
BC_90	Src_218	A	0	184.281	2.00989	1.86112	Tanks	No
BC_90	Src_218	A	4	178.82	3.06315	Not Detected	Tanks	No
BC_91	Src_219	A	0	166.542	1.8742	1.2081	Other	No
BC_91	Src_219	A	0	162.188	1.87158	1.86112	Other	No
BC_91	Src_219	A	4	163.31	2.29838	3.23018	Other	No
BC_92	Src_220	A	0	178.256	4.08549	8.7385	Compressor Buildings	Yes
BC_92	Src_220	A	3	147.595	2.87651	4.82828	Compressor Buildings	Yes
BC_92	Src_220	A	3	166.428	2.30351	5.10029	Compressor Buildings	Yes
BC_92	Src_221	B	0	178.256	4.08549	3.4682	Dehydrators	Yes
BC_92	Src_221	B	3	147.595	2.87651	4.82828	Dehydrators	Yes
BC_92	Src_221	B	3	166.428	2.30351	5.10029	Dehydrators	Yes
BC_94	Src_222	A	0	165.742	1.89518	3.42838	Tanks	No
BC_94	Src_222	A	4	174.741	2.27498	5.16829	Tanks	No
BC_94	Src_223	B	0	170.091	1.88469	2.4815	Flares (Unlit/lit)	No
BC_94	Src_223	B	4	164.527	2.27966	5.2363	Flares (Unlit/lit)	No
BC_94	Src_224	C	0	169.53	1.87735	1.37135	Dehydrators	No
BC_94	Src_224	C	4	174.741	2.27498	Not Detected	Dehydrators	No
BC_94	Src_225	D	0	169.53	1.87735	2.31824	Compressor Buildings	No
BC_94	Src_225	D	4	174.741	2.27498	3.16218	Compressor Buildings	No
BC_94	Src_226	E	0	169.53	1.87735	6.00783	Tanks	No
BC_94	Src_226	E	4	174.741	2.27498	Not Detected	Tanks	No
BC_94	Src_226	E	4	175.65	2.28668	Not Detected	Tanks	No
BC_94	Src_227	D	0	169.53	1.87735	1.63256	Compressor Buildings	No
BC_94	Src_227	D	4	174.741	2.27498	Not Detected	Compressor Buildings	No
BC_96	Src_228	A	0	164.888	1.92137	1.11014	Other	No
BC_96	Src_228	A	0	182.563	1.97021	Not Detected	Other	No
BC_96	Src_228	A	4	158.124	2.28657	2.78816	Other	No
BC_96	Src_229	B	0	172.857	1.92442	1.99173	Compressor Buildings	No
BC_96	Src_229	B	0	182.563	1.97021	2.71006	Compressor Buildings	No
BC_96	Src_229	B	4	174.561	2.27416	1.05406	Compressor Buildings	No
BC_96	Src_230	C	0	161.805	1.94579	5.61602	Tanks	No
BC_96	Src_230	C	4	174.561	2.27416	Not Detected	Tanks	No
BC_96	Src_230	C	4	158.124	2.28657	2.95817	Tanks	No
BC_96	Src_231	D	0	176.813	1.94579	Not Quantified	Tanks	No
BC_96	Src_231	D	4	165.329	2.27416	Not Detected	Tanks	No
BC_96	Src_232	E	0	161.805	2.28657	Not Detected	Tanks	No
BC_96	Src_232	E	4	174.561	1.95495	3.02617	Tanks	No
BC_96	Src_232	E	4	158.124	3.09537	2.95817	Tanks	No
BC_97	Src_233	A	0	154.128	1.89085	4.24467	Compressor Buildings	Yes
BC_97	Src_233	A	0	160.66	1.90611	68.2738	Compressor Buildings	Yes
BC_97	Src_233	A	4	174.012	2.21208	10.2686	Compressor Buildings	Yes
BC_97	Src_234	B	0	154.128	1.89085	4.24467	Compressor Buildings	Yes
BC_97	Src_234	B	4	174.012	2.21208	10.2686	Compressor Buildings	Yes
BC_100	Src_235	A	0	157.246	1.17875	Not Detected	Compressor Buildings	No
BC_100	Src_235	A	4	147.802	2.02819	2.44814	Compressor Buildings	No
BC_100	Src_235	A	4	140.721	2.02976	Not Quantified	Compressor Buildings	No
BC_100	Src_235	A	4	175.849	1.88504	1.36008	Compressor Buildings	No
BC_103	Src_236	A	0	128.478	1.17875	4.27732	Compressor Buildings	Yes
BC_103	Src_236	A	4	129.747	3.07621	4.38625	Compressor Buildings	Yes
BC_103	Src_236	A	4	137.734	2.16435	3.94423	Compressor Buildings	Yes
BC_105	Src_237	A	0	155.128	1.17875	6.33435	Compressor Buildings	Yes
BC_105	Src_237	A	0	166.264	1.17875	1.76317	Compressor Buildings	Yes
BC_105	Src_237	A	4	172.508	3.10252	5.16829	Compressor Buildings	Yes
BC_105	Src_237	A	4	167.324	2.18992	5.2363	Compressor Buildings	Yes
BC_105	Src_238	B	0	155.128	1.17875	6.33435	Compressor Buildings	Yes
BC_105	Src_238	B	4	172.508	3.10252	5.16829	Compressor Buildings	Yes
BC_105	Src_238	B	4	167.324	2.18992	5.2363	Compressor Buildings	Yes
BC_107	Src_239	A	0	172.888	1.86948	3.85285	Tanks	Yes
BC_107	Src_239	A	4	170.943	3.0108	2.07412	Tanks	Yes
BC_107	Src_240	B	0	172.888	1.86948	1.17545	Other	Yes
BC_107	Src_240	B	4	170.943	3.0108	Not Detected	Other	Yes
BC_108	Src_241	A	0	179.4	4.91044	8.87516	Dehydrators	Yes
BC_108	Src_241	A	0	178.977	4.91957	15.7967	Dehydrators	Yes
BC_108	Src_241	A	0	173.94	4.92641	10.8567	Dehydrators	Yes
BC_108	Src_241	A	5	171.423	2.75758	Not Detected	Dehydrators	Yes
BC_108	Src_242	B	0	179.4	4.91044	8.45652	Compressor Buildings	Yes
BC_108	Src_242	B	0	178.977	4.91957	Not Detected	Compressor Buildings	Yes
BC_108	Src_242	B	5	171.423	2.75758	7.67811	Compressor Buildings	Yes
BC_108	Src_243	C	0	178.977	4.91957	5.24695	Separators	Yes
BC_108	Src_243	C	0	177	4.9287	7.22851	Separators	Yes
BC_108	Src_243	C	5	171.423	2.75758	7.41561	Separators	Yes
BC_108	Src_244	C	0	178.977	4.91957	Not Detected	Separators	Yes
BC_108	Src_244	C	0	173.94	4.92641	5.72141	Separators	Yes
BC_108	Src_244	C	5	171.423	2.75758	Not Detected	Separators	Yes
BC_108	Src_245	D	0	178.977	4.91957	Not Detected	Other	Yes
BC_108	Src_245	D	0	173.94	4.92641	Not Detected	Other	Yes
BC_108	Src_245	D	5	171.423	2.75758	11.8453	Other	Yes
BC_119	Src_246	A	0	211.041	5.10115	Not Quantified	Tanks	Yes
BC_119	Src_246	A	0	180.657	5.10826	2.00947	Tanks	Yes
BC_119	Src_246	A	0	180.558	5.14722	Not Detected	Tanks	Yes
BC_119	Src_246	A	5	189.736	2.78943	Not Detected	Tanks	Yes
BC_119	Src_247	B	0	211.041	5.10115	10.0753	Power Generators	Yes
BC_119	Src_247	B	0	180.657	5.10826	13.7593	Power Generators	Yes
BC_119	Src_247	B	5	169.912	2.78113	6.13593	Power Generators	Yes
BC_119	Src_247	B	5	177.573	2.79497	4.23281	Power Generators	Yes
BC_119	Src_248	C	0	187.899	5.13261	57.8002	Compressor Buildings	Yes
BC_119	Src_248	C	0	180.558	5.14722	66.1171	Compressor Buildings	Yes
BC_119	Src_248	C	5	169.912	2.78113	Not Quantified	Compressor Buildings	Yes
BC_119	Src_248	C	5	177.573	2.79497	24.7734	Compressor Buildings	Yes
BC_119	Src_249	D	0	187.899	5.13261	24.8393	Compressor Buildings	Yes
BC_119	Src_249	D	0	180.558	5.14722	38.152	Compressor Buildings	Yes
BC_119	Src_249	D	5	177.573	2.79497	27.4968	Compressor Buildings	Yes
BC_119	Src_250	E	0	187.308	5.118	16.4107	Compressor Buildings	Yes
BC_119	Src_250	E	0	187.899	5.13261	Not Quantified	Compressor Buildings	Yes
BC_119	Src_250	E	0	180.558	5.14722	30.5607	Compressor Buildings	Yes
BC_119	Src_250	E	5	177.573	2.79497	38.3578	Compressor Buildings	Yes
BC_119	Src_251	F	0	187.308	5.118	16.4107	Compressor Buildings	Yes
BC_119	Src_251	F	0	187.899	5.13261	Not Quantified	Compressor Buildings	Yes
BC_119	Src_251	F	0	180.558	5.14722	30.5607	Compressor Buildings	Yes
BC_119	Src_251	F	5	177.573	2.79497	23.8547	Compressor Buildings	Yes
BC_119	Src_252	E	0	187.308	5.118	16.4107	Compressor Buildings	Yes
BC_119	Src_252	E	0	180.558	5.14722	28.5512	Compressor Buildings	Yes
BC_119	Src_252	E	5	189.736	2.78943	44.0015	Compressor Buildings	Yes
BC_119	Src_252	E	5	177.573	2.79497	22.739	Compressor Buildings	Yes
BC_119	Src_253	G	0	187.308	5.118	Not Detected	Other	Yes
BC_119	Src_253	G	5	169.912	2.78113	2.26406	Other	Yes
BC_119	Src_253	G	5	177.573	2.79497	Not Detected	Other	Yes
BC_119	Src_254	H	0	211.041	5.10115	Not Detected	Power Generators	Yes
BC_119	Src_254	H	0	180.657	5.10826	Not Detected	Power Generators	Yes
BC_119	Src_254	H	5	169.912	2.78113	6.13593	Power Generators	Yes
BC_119	Src_254	H	5	177.573	2.79497	4.23281	Power Generators	Yes
BC_121	Src_255	A	0	139.913	1.17875	Not Quantified	Separators	Yes
BC_121	Src_255	A	0	133.268	1.17875	7.90161	Separators	Yes
BC_121	Src_255	A	4	176.687	3.03238	Not Quantified	Separators	Yes
BC_121	Src_255	A	4	154.575	2.12783	2.61815	Separators	Yes
BC_121	Src_255	A	4	197.14	3.04991	2.00611	Separators	Yes
BC_124	Src_256	A	0	192.582	3.29731	7.21593	Piping	No
BC_124	Src_256	A	0	195.796	3.36043	7.73835	Piping	No
BC_124	Src_256	A	4	163.882	2.88941	11.9007	Piping	No
BC_124	Src_257	B	0	199.863	3.31835	5.61602	Piping	No
BC_124	Src_257	B	0	225.218	3.38148	6.95472	Piping	No
BC_124	Src_257	B	4	175.934	2.91817	5.57632	Piping	No
BC_124	Src_258	C	0	199.863	3.31835	7.80365	Tanks	No
BC_124	Src_258	C	0	190.989	3.38498	11.232	Tanks	No
BC_124	Src_258	C	4	209.451	1.988	3.5702	Tanks	No
BC_124	Src_259	D	0	199.863	3.31835	10.0566	Tanks	No
BC_124	Src_259	D	0	190.989	3.38498	13.9747	Tanks	No
BC_124	Src_259	D	4	209.451	1.988	3.16218	Tanks	No
BC_124	Src_260	E	0	210.501	3.32887	7.96691	Unknown	No
BC_124	Src_260	E	0	219.788	3.41654	7.96691	Unknown	No
BC_124	Src_260	E	4	197.086	1.99966	18.7691	Unknown	No
BC_124	Src_261	F	0	192.582	3.29731	Not Detected	Other	No
BC_124	Src_261	F	0	195.796	3.36043	56.552	Other	No
BC_124	Src_261	F	4	163.882	2.88941	9.14652	Other	No
BC_124	Src_261	F	4	165.419	2.01132	5.61032	Other	No
BC_124	Src_262	G	0	192.582	3.29731	64.976	Compressor Buildings	No
BC_124	Src_262	G	0	195.796	3.36043	17.3052	Compressor Buildings	No
BC_124	Src_262	G	4	163.882	2.88941	23.9034	Compressor Buildings	No
BC_124	Src_262	G	4	173.816	2.01365	21.4212	Compressor Buildings	No
BC_124	Src_263	H	0	192.582	3.29731	Not Detected	Compressor Buildings	No
BC_124	Src_263	H	0	195.796	3.36043	11.0035	Compressor Buildings	No
BC_124	Src_263	H	4	163.882	2.88941	Not Detected	Compressor Buildings	No
BC_124	Src_263	H	4	173.816	2.01365	21.4212	Compressor Buildings	No
BC_124	Src_264	I	0	235.902	3.37446	3.16717	Flares (Unlit/lit)	No
BC_124	Src_264	I	0	177	3.40293	8.42403	Flares (Unlit/lit)	No
BC_124	Src_264	I	4	197.086	1.99966	2.07412	Flares (Unlit/lit)	No
BC_124	Src_265	J	0	190.989	3.38498	Not Quantified	Unknown	No
BC_124	Src_265	J	4	209.451	1.988	1.6661	Unknown	No
BC_124	Src_266	K	0	210.501	3.32887	Not Detected	Separators	No
BC_124	Src_266	K	0	225.218	3.38148	Not Detected	Separators	No
BC_124	Src_266	K	0	219.788	3.41654	Not Detected	Separators	No
BC_124	Src_266	K	4	175.934	2.91817	3.40019	Separators	No
BC_124	Src_267	L	0	206.218	3.3955	Not Detected	Unknown	No
BC_124	Src_267	L	4	197.086	1.99966	2.21013	Unknown	No
BC_124	Src_268	M	0	195.796	3.36043	Not Quantified	Unknown	No
BC_124	Src_268	M	4	163.882	2.88941	Not Detected	Unknown	No
BC_124	Src_268	M	4	165.419	2.01132	8.26247	Unknown	No
BC_124	Src_269	N	0	210.501	3.32887	Not Detected	Other	No
BC_124	Src_269	N	0	219.788	3.41654	3.26513	Other	No
BC_124	Src_269	N	4	182.834	2.92623	2.21013	Other	No
BC_128	Src_270	—	0	164.934	3.35293	Not Detected	Power Generators	No
BC_128	Src_270	—	0	157.01	3.38676	Not Quantified	Power Generators	No
BC_128	Src_270	—	9	220.499	6.16359	Not Detected	Power Generators	No
BC_128	Src_271	—	0	164.934	3.35293	Not Detected	Power Generators	No
BC_128	Src_271	—	0	157.01	3.38676	Not Quantified	Power Generators	No
BC_128	Src_271	—	9	220.499	6.16359	Not Detected	Power Generators	No
BC_129	Src_272	A	0	164.128	3.52209	6.83439	Compressor Buildings	No
BC_129	Src_272	A	0	166.158	3.64048	6.32436	Compressor Buildings	No
BC_129	Src_272	A	9	166.696	6.13927	13.7028	Compressor Buildings	No
BC_129	Src_273	B	0	179.186	3.50516	Not Detected	Tanks	No
BC_129	Src_273	B	0	169.653	3.55591	3.26419	Tanks	No
BC_129	Src_273	B	9	166.462	6.14648	Not Detected	Tanks	No
BC_129	Src_274	C	0	179.186	3.50516	Not Detected	Power Generators	No
BC_129	Src_274	C	0	176.581	3.60666	3.5022	Power Generators	No
BC_129	Src_274	C	9	166.696	6.13927	8.53449	Power Generators	No
BC_129	Src_275	C	0	179.186	3.50516	7.24241	Power Generators	No
BC_129	Src_275	C	0	176.581	3.60666	3.5022	Power Generators	No
BC_129	Src_275	C	9	166.696	6.13927	8.53449	Power Generators	No
BC_129	Src_276	D	0	164.128	3.52209	4.04623	Compressor Buildings	No
BC_129	Src_276	D	0	166.158	3.64048	8.8405	Compressor Buildings	No
BC_129	Src_276	D	0	162.857	3.67431	Not Detected	Compressor Buildings	No
BC_129	Src_276	D	9	166.696	6.13927	8.63649	Compressor Buildings	No
BC_129	Src_276	D	9	166.462	6.14648	7.14041	Compressor Buildings	No
BC_129	Src_277	D	0	164.128	3.52209	4.04623	Compressor Buildings	No
BC_129	Src_277	D	0	166.158	3.64048	8.8405	Compressor Buildings	No
BC_129	Src_277	D	9	166.696	6.13927	8.63649	Compressor Buildings	No
BC_129	Src_277	D	9	166.462	6.14648	5.2023	Compressor Buildings	No
BC_129	Src_278	E	0	164.128	3.52209	4.04623	Compressor Buildings	No
BC_129	Src_278	E	9	166.696	6.13927	8.63649	Compressor Buildings	No
BC_129	Src_278	E	9	166.462	6.14648	Not Detected	Compressor Buildings	No
BC_129	Src_279	F	0	179.186	3.50516	4.93028	Compressor Buildings	No
BC_129	Src_279	F	9	166.696	6.13927	7.92245	Compressor Buildings	No
BC_129	Src_279	F	9	166.462	6.14648	Not Quantified	Compressor Buildings	No
BC_129	Src_280	F	0	179.186	3.50516	4.93028	Compressor Buildings	No
BC_129	Src_280	F	9	166.696	6.13927	7.92245	Compressor Buildings	No
BC_129	Src_280	F	9	166.462	6.14648	Not Quantified	Compressor Buildings	No
BC_132	Src_281	A	0	151.308	3.18379	30.0577	Compressor Buildings	No
BC_132	Src_281	A	9	157.81	6.19439	8.50048	Compressor Buildings	No
BC_132	Src_282	A	0	151.308	3.18379	4.48826	Compressor Buildings	No
BC_132	Src_282	A	9	157.81	6.19439	8.50048	Compressor Buildings	No
BC_132	Src_283	B	0	151.308	3.18379	12.3767	Tanks	No
BC_132	Src_283	B	9	184.271	6.19096	Not Detected	Tanks	No
BC_133	Src_284	A	0	204.667	2.23385	9.79538	Compressor Buildings	Yes
BC_133	Src_284	A	0	153.146	2.25966	9.01175	Compressor Buildings	Yes
BC_133	Src_284	A	4	156.247	2.33467	12.4447	Compressor Buildings	Yes
BC_133	Src_284	A	4	156.506	2.34296	10.4046	Compressor Buildings	Yes
BC_133	Src_284	A	4	139.281	2.34711	9.48654	Compressor Buildings	Yes
BC_133	Src_285	B	0	204.667	2.23385	11.4932	Tanks	Yes
BC_133	Src_285	B	0	171.36	2.24998	6.62821	Tanks	Yes
BC_133	Src_285	B	0	153.146	2.25966	Not Quantified	Tanks	Yes
BC_133	Src_285	B	4	156.247	2.33467	Not Detected	Tanks	Yes
BC_133	Src_285	B	4	153.138	2.35539	15.4709	Tanks	Yes
BC_134	Src_286	A	0	173.453	5.0689	Not Detected	Tanks	No
BC_134	Src_286	A	0	171.113	5.06809	Not Detected	Tanks	No
BC_134	Src_286	A	3	154.294	2.19268	2.92417	Tanks	No
BC_134	Src_286	A	3	171.225	3.24835	3.09418	Tanks	No
BC_136	Src_287	A	0	159.401	2.95501	4.99829	Compressor Buildings	No
BC_136	Src_287	A	0	172.69	3.01648	Not Quantified	Compressor Buildings	No
BC_136	Src_287	A	9	171.066	6.10946	Not Detected	Compressor Buildings	No
BC_136	Src_288	B	0	159.401	2.95501	1.22407	Power Generators	No
BC_136	Src_289	C	0	159.401	2.95501	1.22407	Power Generators	No
BC_136	Src_289	C	9	171.066	6.10946	Not Quantified	Power Generators	No
BC_136	Src_290	D	0	172.69	3.01648	4.59026	Compressor Buildings	No
BC_136	Src_290	D	9	171.066	6.10946	Not Detected	Compressor Buildings	No
BC_136	Src_291	E	0	159.401	2.95501	Not Quantified	Compressor Buildings	No
BC_136	Src_291	E	0	172.69	3.01648	8.33048	Compressor Buildings	No
BC_136	Src_291	E	9	171.066	6.10946	16.865	Compressor Buildings	No
BC_136	Src_292	F	0	159.401	2.95501	Not Detected	Compressor Buildings	No
BC_136	Src_292	F	0	172.69	3.01648	11.0846	Compressor Buildings	No
BC_136	Src_292	F	9	171.066	6.10946	16.967	Compressor Buildings	No
BC_136	Src_293	G	0	172.69	3.01648	11.0846	Compressor Buildings	No
BC_136	Src_293	G	9	171.066	6.10946	Not Detected	Compressor Buildings	No
BC_136	Src_294	H	0	172.69	3.01648	7.68444	Compressor Buildings	No
BC_136	Src_294	H	9	171.066	6.10946	33.1179	Compressor Buildings	No
BC_136	Src_295	G	0	172.69	3.01648	Not Quantified	Compressor Buildings	No
BC_136	Src_295	G	9	171.066	6.10946	Not Detected	Compressor Buildings	No
BC_137	Src_296	A	0	166.35	2.51829	4.53853	Flares (Unlit/lit)	No
BC_137	Src_296	A	4	168.932	1.39758	Not Detected	Flares (Unlit/lit)	No
BC_138	Src_297	A	0	177.825	4.96611	6.05235	Unknown	No
BC_138	Src_297	A	3	183.419	3.68172	3.06017	Unknown	No
BC_144	Src_298	A	0	180.201	1.95043	Not Quantified	Dehydrators	Yes
BC_144	Src_298	A	0	163.14	1.97251	9.95864	Dehydrators	Yes
BC_144	Src_298	A	4	177.826	2.24766	7.17441	Dehydrators	Yes
BC_144	Src_298	A	4	169.274	1.52891	1.63209	Dehydrators	Yes
BC_144	Src_299	B	0	180.201	1.95043	4.30997	Compressor Buildings	Yes
BC_144	Src_299	B	0	163.14	1.97251	5.51807	Compressor Buildings	Yes
BC_144	Src_299	B	4	177.826	2.24766	3.06017	Compressor Buildings	Yes
BC_144	Src_299	B	4	169.274	1.52891	1.63209	Compressor Buildings	Yes
BC_144	Src_300	C	0	180.201	1.95043	6.53025	Tanks	Yes
BC_144	Src_300	C	0	145.634	1.97574	9.20766	Tanks	Yes
BC_144	Src_300	C	4	177.826	2.24766	3.5022	Tanks	Yes
BC_144	Src_300	C	4	169.274	1.52891	4.79427	Tanks	Yes
BC_145	Src_301	A	0	187.717	2.70912	401.359	Tanks	Yes
BC_145	Src_301	A	9	164.678	6.09083	279.972	Tanks	Yes
BC_145	Src_302	B	0	200.103	2.69155	50.5609	Compressor Buildings	Yes
BC_145	Src_302	B	0	183.138	2.72669	Not Quantified	Compressor Buildings	Yes
BC_145	Src_302	B	9	164.678	6.09083	9.31653	Compressor Buildings	Yes
BC_145	Src_303	C	0	200.103	2.69155	Not Detected	Compressor Buildings	Yes
BC_145	Src_303	C	0	183.138	2.72669	Not Detected	Compressor Buildings	Yes
BC_145	Src_303	C	9	164.678	6.09083	9.31653	Compressor Buildings	Yes
BC_146	Src_304	A	0	177.625	4.97816	6.39236	Compressor Buildings	No
BC_146	Src_304	A	3	172.041	3.67234	4.14824	Compressor Buildings	No
BC_155	Src_305	A	0	168.979	5.03439	5.37231	Tanks	Yes
BC_155	Src_305	A	3	168.151	2.37041	3.77422	Tanks	Yes
BC_158	Src_306	A	0	190.087	3.52652	Not Quantified	Other	No
BC_158	Src_306	A	0	179.738	3.58338	2.58415	Other	No
BC_158	Src_306	A	9	190.683	5.08983	Not Detected	Other	No
BC_161	Src_307	A	0	179.634	3.83931	23.7334	Compressor Buildings	Yes
BC_161	Src_307	A	0	179.648	3.88196	12.0027	Compressor Buildings	Yes
BC_161	Src_307	A	9	171.254	5.06781	12.4447	Compressor Buildings	Yes
BC_162	Src_308	A	0	171.127	2.44916	Not Detected	Separators	No
BC_162	Src_308	A	0	164.136	2.47219	2.24088	Separators	No
BC_162	Src_308	A	3	183.364	6.86482	Not Detected	Separators	No
BC_171	Src_309	A	0	166.464	2.57585	4.27804	Compressor Buildings	No
BC_171	Src_309	A	0	148.573	2.62192	1.83345	Compressor Buildings	No
BC_171	Src_309	A	3	184.829	6.45538	Not Detected	Compressor Buildings	No
BC_180	Src_310	A	0	171.723	2.74861	9.64257	Tanks	No
BC_180	Src_310	A	3	196.017	6.45823	Not Detected	Tanks	No
BC_183	Src_311	A	0	163.867	3.75296	4.18777	Tanks	No
BC_183	Src_311	A	0	194.85	2.24074	Not Quantified	Tanks	No
BC_183	Src_311	A	6	182.161	6.8776	5.20547	Tanks	No
BC_186	Src_312	A	0	156.302	3.59242	2.87466	Separators	Yes
BC_186	Src_312	A	6	202.575	6.85815	3.42465	Separators	Yes
BC_191	Src_313	A	0	154.788	2.95988	2.91993	Compressor Buildings	No
BC_191	Src_313	A	3	171.14	6.69987	Not Detected	Compressor Buildings	No
BC_192	Src_314	A	0	193.247	6.27731	15.7201	Other	No
BC_192	Src_314	A	0	161	6.27713	Not Detected	Other	No
BC_192	Src_314	A	10	172.069	6.6116	Not Detected	Other	No
BC_192	Src_315	B	0	161	6.27713	Not Detected	Compressor Buildings	No
BC_192	Src_315	B	10	172.069	6.6116	15.6069	Compressor Buildings	No
BC_193	Src_316	A	0	160.339	5.05532	6.25636	Unknown	No
BC_193	Src_316	A	0	178.625	5.05472	Not Quantified	Unknown	No
BC_193	Src_316	A	3	168.159	2.23078	Not Detected	Unknown	No
BC_201	Src_317	A	0	213.611	3.4563	Not Detected	Dehydrators	No
BC_201	Src_317	A	0	203.193	3.44161	5.14599	Dehydrators	No
BC_201	Src_317	A	6	166.18	6.79151	Not Detected	Dehydrators	No
BC_212	Src_318	A	0	180.286	3.16493	Not Quantified	Other	No
BC_212	Src_319	B	0	150.025	3.20291	Not Quantified	Compressor Buildings	No
BC_212	Src_319	B	0	169.062	6.70657	7.06217	Compressor Buildings	No
BC_212	Src_319	B	3	153.827	6.70508	10.5822	Compressor Buildings	No
BC_212	Src_319	B	3	159.399	3.18012	11.5068	Compressor Buildings	No
BC_212	Src_320	C	0	166.298	6.70508	3.29341	Compressor Buildings	No
BC_212	Src_320	C	3	159.399	3.20291	7.60273	Compressor Buildings	No
BC_212	Src_321	D	0	169.062	6.70657	7.06217	Compressor Buildings	No
BC_212	Src_321	D	3	153.827	6.70508	10.5822	Compressor Buildings	No
BC_212	Src_321	D	3	159.399	3.20291	11.5068	Compressor Buildings	No
BC_212	Src_322	E	0	169.062	6.70657	4.10828	Power Generators	No
BC_212	Src_322	E	3	153.827	3.20291	8.59588	Power Generators	No
BC_212	Src_323	F	0	169.062	6.70657	4.10828	Power Generators	No
BC_212	Src_323	F	3	153.827	3.20291	8.59588	Power Generators	No
BC_212	Src_324	G	0	169.062	6.70657	Not Detected	Compressor Buildings	No
BC_212	Src_324	G	3	153.827	6.70508	Not Detected	Compressor Buildings	No
BC_212	Src_324	G	3	159.399	3.14215	6.64383	Compressor Buildings	No
BC_214	Src_325	A	0	163.689	7.11581	15.0629	Compressor Buildings	No
BC_214	Src_325	A	2	157.636	3.97503	6.80039	Compressor Buildings	No
BC_218	Src_326	A	0	169.419	7.15197	11.3566	Compressor Buildings	Yes
BC_218	Src_326	A	0	166.076	7.03161	8.19447	Compressor Buildings	Yes
BC_218	Src_326	A	2	171.823	2.97773	4.86228	Compressor Buildings	Yes
BC_219	Src_327	—	0	206.916	7.65139	Not Detected	Separators	No
BC_219	Src_327	—	10	216.763	6.51913	Not Quantified	Separators	No
BC_221	Src_328	A	0	177	6.05067	13.4113	Power Generators	No
BC_221	Src_328	A	0	166.976	6.0521	Not Quantified	Power Generators	No
BC_221	Src_328	A	10	177	6.55152	Not Quantified	Power Generators	No
BC_223	Src_329	A	0	189.501	4.30419	13.1928	Compressor Buildings	No
BC_223	Src_329	A	0	181.069	4.36326	4.18224	Compressor Buildings	No
BC_223	Src_329	A	9	230.703	5.87528	6.15435	Compressor Buildings	No
BC_226	Src_330	A	0	179.961	7.64177	Not Quantified	Unknown	No
BC_226	Src_330	A	10	180.85	7.64725	Not Detected	Unknown	No
BC_226	Src_331	A	0	179.961	5.91933	Not Quantified	Unknown	No
BC_226	Src_331	A	10	180.85	7.64177	Not Detected	Unknown	No
BC_226	Src_332	B	0	179.961	7.64725	23.7669	Power Generators	No
BC_226	Src_332	B	0	177.348	5.91933	24.3101	Power Generators	No
BC_226	Src_332	B	10	180.85	7.64725	22.9853	Power Generators	No
BC_226	Src_333	C	0	179.961	5.91933	Not Quantified	Compressor Buildings	No
BC_226	Src_333	C	0	177.348	7.64725	6.79054	Compressor Buildings	No
BC_226	Src_333	C	10	180.85	5.90644	6.73238	Compressor Buildings	No
BC_226	Src_334	D	0	177.348	5.91933	9.64257	Unknown	No
BC_226	Src_334	D	10	180.85	7.64725	9.38454	Unknown	No
BC_226	Src_335	E	0	207.802	5.90644	Not Detected	Unknown	No
BC_226	Src_335	E	10	218.893	5.91933	Not Quantified	Unknown	No
BC_226	Src_336	F	0	177.348	7.64177	Not Detected	Unknown	No
BC_226	Src_336	F	10	208.294	7.64725	27.0315	Unknown	No
BC_226	Src_336	F	10	180.85	5.91933	Not Detected	Unknown	No
BC_226	Src_337	G	0	177.348	7.64725	Not Detected	Compressor Buildings	No
BC_226	Src_337	G	10	208.294	5.90644	30.7718	Compressor Buildings	No
BC_226	Src_337	G	10	180.85	7.64177	57.2253	Compressor Buildings	No
BC_226	Src_338	C	0	179.961	5.91933	Not Detected	Compressor Buildings	No
BC_226	Src_338	C	0	177.348	7.64177	Not Detected	Compressor Buildings	No
BC_226	Src_338	C	10	180.85	5.91933	57.2253	Compressor Buildings	No
BC_226	Src_339	H	0	177.348	7.65135	Not Quantified	Dehydrators	No
BC_226	Src_339	H	10	208.294	5.90002	26.8275	Dehydrators	No
BC_230	Src_340	A	0	161.684	4.4932	7.61643	Compressor Buildings	No
BC_230	Src_340	A	9	188.806	5.84201	7.17441	Compressor Buildings	No
BC_235	Src_341	A	0	173.357	5.72654	8.55609	Compressor Buildings	No
BC_235	Src_341	A	0	175.288	5.73991	11.0346	Compressor Buildings	No
BC_235	Src_341	A	3	172.976	5.71166	7.26026	Compressor Buildings	No
BC_238	Src_342	A	0	158.477	7.53093	13.1058	Compressor Buildings	No
BC_238	Src_342	A	0	199.244	7.53641	8.45423	Compressor Buildings	No
BC_238	Src_342	A	10	165.839	5.81623	10.1326	Compressor Buildings	No
BC_238	Src_343	B	0	199.244	7.53641	23.1897	Compressor Buildings	No
BC_238	Src_343	B	10	165.839	5.81623	8.50048	Compressor Buildings	No
BC_238	Src_344	C	0	199.244	7.53641	Not Detected	Separators	No
BC_238	Src_344	C	10	165.839	5.81623	4.14824	Separators	No
BC_242	Src_345	A	0	168.612	6.05775	Not Quantified	Dehydrators	No
BC_242	Src_345	A	0	164.212	6.05965	Not Quantified	Dehydrators	No
BC_242	Src_345	A	3	179.635	5.48502	11.1301	Dehydrators	No
BC_242	Src_346	B	0	168.612	6.05775	Not Quantified	Flares (Unlit/lit)	No
BC_242	Src_346	B	0	164.307	6.05927	9.81234	Flares (Unlit/lit)	No
BC_242	Src_346	B	3	179.635	5.48502	12.8424	Flares (Unlit/lit)	No
BC_242	Src_347	C	0	168.612	6.05775	Not Detected	Unknown	No
BC_242	Src_347	C	0	164.212	6.05965	Not Detected	Unknown	No
BC_242	Src_347	C	3	173.503	5.48262	9.00684	Unknown	No
BC_242	Src_348	D	0	168.612	6.05775	Not Detected	Unknown	No
BC_242	Src_348	D	3	173.503	5.48262	9.00684	Unknown	No
BC_242	Src_349	E	0	168.612	6.05775	Not Quantified	Tanks	No
BC_242	Src_349	E	0	164.307	6.05927	10.4574	Tanks	No
BC_242	Src_349	E	3	173.503	5.48262	Not Detected	Tanks	No
BC_244	Src_350	A	0	182.683	4.62966	14.0428	Compressor Buildings	No
BC_244	Src_350	A	9	175.529	5.69381	Not Detected	Compressor Buildings	No
BC_244	Src_350	A	9	177.545	5.70669	Not Detected	Compressor Buildings	No
BC_244	Src_351	B	0	182.683	4.62966	14.0428	Compressor Buildings	No
BC_244	Src_351	B	9	177.545	5.70669	Not Detected	Compressor Buildings	No
BC_244	Src_351	B	9	171.046	5.71958	Not Detected	Compressor Buildings	No
BC_244	Src_352	C	0	182.683	4.62966	14.0428	Dehydrators	No
BC_244	Src_352	C	9	177.545	5.70669	Not Detected	Dehydrators	No
BC_244	Src_352	C	9	171.046	5.71958	Not Detected	Dehydrators	No
BC_244	Src_353	D	0	182.683	4.62966	14.0428	Compressor Buildings	No
BC_244	Src_353	D	9	177.545	5.70669	Not Detected	Compressor Buildings	No
BC_244	Src_353	D	9	171.046	5.71958	Not Detected	Compressor Buildings	No
BC_246	Src_354	—	0	167.187	4.67806	Not Detected	Tanks	No
BC_246	Src_354	—	0	192.209	4.69957	Not Quantified	Tanks	No
BC_247	Src_355	A	0	214.665	7.54188	11.7816	Power Generators	No
BC_247	Src_355	A	0	157.243	7.54376	18.4703	Power Generators	No
BC_247	Src_355	A	10	179.216	6.37582	9.92857	Power Generators	No
BC_247	Src_356	B	0	214.665	7.54188	93.0305	Flares (Unlit/lit)	No
BC_247	Src_356	B	10	179.216	6.37582	26.9975	Flares (Unlit/lit)	No
BC_247	Src_357	C	0	214.665	7.54188	Not Quantified	Compressor Buildings	No
BC_247	Src_357	C	0	157.243	7.54376	124.369	Compressor Buildings	No
BC_247	Src_357	C	10	179.216	6.37582	41.1083	Compressor Buildings	No
BC_247	Src_357	C	10	203.345	5.78402	43.3525	Compressor Buildings	No
BC_247	Src_358	D	0	157.243	7.54376	32.7304	Compressor Buildings	No
BC_247	Src_358	D	0	170.876	7.54599	30.4556	Compressor Buildings	No
BC_247	Src_358	D	10	179.216	6.37582	18.9391	Compressor Buildings	No
BC_247	Src_359	D	0	170.876	7.54599	30.4556	Compressor Buildings	No
BC_247	Src_359	D	10	179.216	6.37582	13.8048	Compressor Buildings	No
BC_247	Src_360	C	0	157.243	7.54376	39.5889	Compressor Buildings	No
BC_247	Src_360	C	0	170.876	7.54599	Not Detected	Compressor Buildings	No
BC_247	Src_360	C	10	179.216	6.37582	Not Quantified	Compressor Buildings	No
BC_247	Src_360	C	10	203.345	5.78402	32.7779	Compressor Buildings	No
BC_247	Src_361	E	0	157.243	7.54376	56.9387	Compressor Buildings	No
BC_247	Src_361	E	10	203.345	5.78402	47.6707	Compressor Buildings	No
BC_247	Src_362	E	0	157.243	7.54376	35.7522	Compressor Buildings	No
BC_247	Src_362	E	0	170.876	7.54599	Not Quantified	Compressor Buildings	No
BC_247	Src_362	E	10	179.216	6.37582	Not Quantified	Compressor Buildings	No
BC_247	Src_362	E	10	203.345	5.78402	29.0037	Compressor Buildings	No
BC_247	Src_363	F	0	170.876	7.54599	30.4556	Compressor Buildings	No
BC_247	Src_363	F	10	179.216	6.37582	41.3804	Compressor Buildings	No
BC_247	Src_364	G	0	170.876	7.54599	30.4556	Compressor Buildings	No
BC_247	Src_364	G	10	179.216	6.37582	44.8486	Compressor Buildings	No
BC_247	Src_365	F	0	157.243	7.54376	45.0553	Compressor Buildings	No
BC_247	Src_365	F	0	170.876	7.54599	30.4556	Compressor Buildings	No
BC_247	Src_365	F	10	179.216	6.37582	21.7272	Compressor Buildings	No
BC_247	Src_365	F	10	203.345	5.78402	Not Quantified	Compressor Buildings	No
BC_247	Src_366	G	0	157.243	7.54376	47.1943	Compressor Buildings	No
BC_247	Src_366	G	0	170.876	7.54599	30.4556	Compressor Buildings	No
BC_247	Src_366	G	10	179.216	6.37582	46.4126	Compressor Buildings	No
BC_247	Src_366	G	10	203.345	5.78402	Not Detected	Compressor Buildings	No
BC_247	Src_367	H	0	157.243	7.54376	17.3838	Compressor Buildings	No
BC_247	Src_367	H	0	170.876	7.54599	Not Quantified	Compressor Buildings	No
BC_247	Src_367	H	10	179.216	6.37582	13.8048	Compressor Buildings	No
BC_247	Src_367	H	10	203.345	5.78402	40.8363	Compressor Buildings	No
BC_247	Src_368	I	0	214.665	7.54188	11.7816	Power Generators	No
BC_247	Src_368	I	0	157.243	7.54376	18.4703	Power Generators	No
BC_247	Src_368	I	10	179.216	6.37582	9.92857	Power Generators	No
BC_248	Src_369	A	0	194.34	4.57054	10.9826	Separators	No
BC_248	Src_369	A	9	224.011	5.74535	Not Detected	Separators	No
BC_250	Src_370	A	0	162.024	7.79524	16.1746	Dehydrators	Yes
BC_250	Src_370	A	0	174.237	7.78064	32.0006	Dehydrators	Yes
BC_250	Src_370	A	3	164.648	3.67014	14.7992	Dehydrators	Yes
BC_250	Src_370	A	3	173.71	2.36039	46.8818	Dehydrators	Yes
BC_250	Src_371	B	0	174.237	7.78064	Not Detected	Compressor Buildings	Yes
BC_250	Src_371	B	3	164.648	3.67014	2.66172	Compressor Buildings	Yes
BC_250	Src_372	C	0	174.237	7.78064	Not Detected	Compressor Buildings	Yes
BC_250	Src_372	C	3	164.648	3.67014	12.7408	Compressor Buildings	Yes
BC_250	Src_373	D	0	174.237	7.78064	Not Detected	Separators	Yes
BC_250	Src_373	D	3	164.648	3.67014	3.54896	Separators	Yes
BC_253	Src_374	A	0	164.873	7.11095	21.4212	Compressor Buildings	Yes
BC_253	Src_374	A	0	182.549	7.1163	18.6331	Compressor Buildings	Yes
BC_253	Src_374	A	2	170.807	2.90423	10.6766	Compressor Buildings	Yes
BC_253	Src_375	B	0	164.873	7.11095	20.5032	Compressor Buildings	Yes
BC_253	Src_375	B	0	182.549	7.1163	Not Detected	Compressor Buildings	Yes
BC_253	Src_375	B	2	170.807	2.90423	11.9007	Compressor Buildings	Yes
BC_253	Src_376	C	0	182.549	7.1163	Not Detected	Dehydrators	Yes
BC_253	Src_376	C	2	170.807	2.90423	2.44814	Dehydrators	Yes
BC_255	Src_377	A	0	232.665	5.44624	15.8559	Tanks	No
BC_255	Src_377	A	3	180.991	5.60317	9.00684	Tanks	No
BC_256	Src_378	A	0	179.987	4.44609	6.08635	Other	No
BC_256	Src_378	A	0	188.814	4.49443	7.17441	Other	No
BC_256	Src_378	A	9	177.999	5.68609	Not Detected	Other	No
BC_256	Src_379	B	0	188.814	4.49443	7.95645	Separators	No
BC_256	Src_379	B	9	177.999	5.68609	Not Detected	Separators	No
BC_260	Src_380	A	0	203.163	4.64637	17.579	Compressor Buildings	No
BC_260	Src_380	A	0	175.098	4.674	Not Detected	Compressor Buildings	No
BC_260	Src_380	A	9	183.055	5.53759	12.5127	Compressor Buildings	No
BC_260	Src_380	A	9	177	5.56729	Not Detected	Compressor Buildings	No
BC_260	Src_381	B	0	203.163	4.64637	14.5188	Compressor Buildings	No
BC_260	Src_381	B	0	175.098	4.674	12.0707	Compressor Buildings	No
BC_260	Src_381	B	9	183.055	5.53759	Not Detected	Compressor Buildings	No
BC_262	Src_382	A	0	176.081	7.49105	Not Detected	Compressor Buildings	No
BC_262	Src_382	A	0	160.893	7.47456	10.8063	Compressor Buildings	No
BC_262	Src_382	A	3	171.304	1.51753	6.60107	Compressor Buildings	No
BC_262	Src_383	B	0	176.081	7.49105	Not Detected	Dehydrators	No
BC_262	Src_383	B	0	160.893	7.47456	Not Detected	Dehydrators	No
BC_262	Src_383	B	3	171.304	1.51753	2.34231	Dehydrators	No
BC_262	Src_384	C	0	160.893	7.47456	Not Detected	Tanks	No
BC_262	Src_384	C	3	171.304	1.51753	2.3778	Tanks	No
BC_271	Src_385	A	0	177.056	7.557	68.742	Flares (Unlit/lit)	No
BC_271	Src_385	A	0	186.57	7.54051	48.2101	Flares (Unlit/lit)	No
BC_271	Src_385	A	3	167.817	1.51299	Not Detected	Flares (Unlit/lit)	No
BC_274	Src_386	A	0	221.428	5.43811	41.1846	Tanks	Yes
BC_274	Src_386	A	0	188.264	5.43832	82.573	Tanks	Yes
BC_274	Src_386	A	3	165.97	5.58819	80.3766	Tanks	Yes
BC_274	Src_387	B	0	221.428	5.43811	41.1846	Dehydrators	Yes
BC_274	Src_387	B	0	188.264	5.43832	82.573	Dehydrators	Yes
BC_274	Src_387	B	3	165.97	5.58819	80.3766	Dehydrators	Yes
BC_276	Src_388	A	0	165.846	6.99734	7.27642	Compressor Buildings	Yes
BC_276	Src_388	A	0	182.242	7.00154	19.1771	Compressor Buildings	Yes
BC_276	Src_388	A	2	169.774	3.46348	7.27642	Compressor Buildings	Yes
BC_276	Src_389	B	0	165.846	6.99734	5.44031	Separators	Yes
BC_276	Src_389	B	0	182.242	7.00154	5.10029	Separators	Yes
BC_276	Src_389	B	2	169.774	3.46348	Not Detected	Separators	Yes
BC_276	Src_390	C	0	182.242	7.00154	Not Detected	Dehydrators	Yes
BC_276	Src_390	C	2	169.774	3.46348	3.77422	Dehydrators	Yes
BC_276	Src_391	D	0	182.242	7.00154	3.94423	Tanks	Yes
BC_276	Src_391	D	0	178.119	7.00433	Not Detected	Tanks	Yes
BC_276	Src_391	D	2	169.691	3.45376	1.6661	Tanks	Yes
BC_279	Src_392	A	0	161.855	7.60847	14.1179	Compressor Buildings	Yes
BC_279	Src_392	A	0	191.731	7.60694	46.502	Compressor Buildings	Yes
BC_279	Src_392	A	0	165.173	7.60464	50.0576	Compressor Buildings	Yes
BC_279	Src_392	A	3	164.824	1.50844	60.2259	Compressor Buildings	Yes
BC_281	Src_393	A	0	185.78	5.43686	Not Detected	Unknown	No
BC_281	Src_393	A	0	178.252	5.43728	2.24088	Unknown	No
BC_281	Src_393	A	3	176.739	5.57534	4.24657	Unknown	No
BC_281	Src_394	B	0	185.78	5.43686	Not Detected	Unknown	No
BC_281	Src_394	B	0	178.252	5.43728	2.24088	Unknown	No
BC_281	Src_394	B	3	176.739	5.57534	4.24657	Unknown	No
BC_281	Src_395	C	0	167.681	5.43561	Not Detected	Compressor Buildings	No
BC_281	Src_395	C	0	170.594	5.43645	Not Detected	Compressor Buildings	No
BC_281	Src_395	C	3	176.739	5.57534	31.8835	Compressor Buildings	No
BC_281	Src_396	D	0	185.78	5.43686	41.2865	Tanks	No
BC_281	Src_396	D	0	178.252	5.43728	43.4934	Tanks	No
BC_281	Src_396	D	3	176.739	5.57534	18.9726	Tanks	No
BC_281	Src_396	D	3	154.148	5.5839	13.3561	Tanks	No
BC_281	Src_397	E	0	185.78	5.43686	4.99105	Tanks	No
BC_281	Src_397	E	3	189.378	5.57962	Not Detected	Tanks	No
BC_281	Src_398	F	0	185.78	5.43686	4.99105	Tanks	No
BC_281	Src_398	F	3	189.378	5.57962	Not Detected	Tanks	No
BC_281	Src_399	G	0	178.252	5.43728	10.1519	Piping	No
BC_281	Src_399	G	3	176.739	5.57534	Not Detected	Piping	No
BC_286	Src_400	A	0	187.177	5.41832	16.7387	Compressor Buildings	Yes
BC_286	Src_400	A	0	169.727	5.41874	10.2537	Compressor Buildings	Yes
BC_286	Src_400	A	3	186.214	5.55608	33.5958	Compressor Buildings	Yes
BC_286	Src_401	A	0	187.177	5.41832	Not Detected	Compressor Buildings	Yes
BC_286	Src_401	A	0	169.727	5.41874	Not Detected	Compressor Buildings	Yes
BC_286	Src_401	A	3	186.214	5.55608	26.4383	Compressor Buildings	Yes
BC_286	Src_402	B	0	187.177	5.41832	13.1058	Compressor Buildings	Yes
BC_286	Src_402	B	3	186.214	5.55608	33.3219	Compressor Buildings	Yes
BC_286	Src_402	B	3	187.54	5.55822	30.6164	Compressor Buildings	Yes
BC_286	Src_403	C	0	171.787	5.41645	19.5228	Compressor Buildings	Yes
BC_286	Src_403	C	3	186.214	5.55608	68.3561	Compressor Buildings	Yes
BC_286	Src_404	D	0	194.352	5.4177	Not Detected	Unknown	Yes
BC_286	Src_404	D	3	187.54	5.55822	0.89041	Unknown	Yes
BC_286	Src_405	E	0	194.352	5.4177	59.4512	Compressor Buildings	Yes
BC_286	Src_405	E	0	187.177	5.41832	19.421	Compressor Buildings	Yes
BC_286	Src_405	E	3	187.54	5.55822	Not Detected	Compressor Buildings	Yes
BC_286	Src_406	F	0	171.787	5.41645	Not Detected	Piping	Yes
BC_286	Src_406	F	0	169.727	5.41874	9.91419	Piping	Yes
BC_286	Src_406	F	3	186.214	5.55608	Not Detected	Piping	Yes
BC_286	Src_407	G	0	171.787	5.41645	Not Detected	Piping	Yes
BC_286	Src_407	G	0	169.727	5.41874	13.649	Piping	Yes
BC_286	Src_407	G	3	186.214	5.55608	Not Detected	Piping	Yes
BC_287	Src_408	A	0	195.486	5.15631	10.5593	Compressor Buildings	No
BC_287	Src_408	A	3	169.379	5.60524	28.2191	Compressor Buildings	No
BC_288	Src_409	A	0	164.763	7.584	Not Detected	Unknown	No
BC_288	Src_409	A	0	168.772	7.58171	Not Detected	Unknown	No
BC_288	Src_409	A	3	176.731	1.49707	6.35264	Unknown	No
BC_289	Src_410	A	0	166.197	7.59165	Not Detected	Compressor Buildings	No
BC_289	Src_410	A	3	164.952	1.4948	2.27134	Compressor Buildings	No
BC_291	Src_411	A	0	164.547	7.61611	14.7105	Tanks	No
BC_291	Src_411	A	0	185.8	7.61458	Not Detected	Tanks	No
BC_291	Src_411	A	3	180.003	1.50503	Not Detected	Tanks	No
BC_302	Src_412	A	0	153.551	6.25395	4.96575	Power Generators	No
BC_302	Src_412	A	0	162.946	6.25348	Not Detected	Power Generators	No
BC_302	Src_412	A	1	181.886	8.69902	Not Detected	Power Generators	No
BC_302	Src_413	B	0	153.551	6.25395	29.452	Compressor Buildings	No
BC_302	Src_413	B	0	162.946	6.25348	28.4246	Compressor Buildings	No
BC_302	Src_413	B	1	200.214	7.53275	28.6636	Compressor Buildings	No
BC_302	Src_414	C	0	234.711	6.25537	Not Detected	Tanks	No
BC_302	Src_414	C	1	181.886	8.69902	12.6147	Tanks	No
BC_302	Src_414	C	1	137.159	8.69376	12.4447	Tanks	No
BC_305	Src_415	A	0	181.774	4.43041	Not Detected	Compressor Buildings	No
BC_305	Src_415	A	0	162.929	4.4686	Not Detected	Compressor Buildings	No
BC_305	Src_415	A	3	169.354	5.62458	6.30136	Compressor Buildings	No
BC_306	Src_416	A	0	171.122	4.75949	6.2473	Compressor Buildings	No
BC_306	Src_416	A	3	185.096	5.53515	23.2191	Compressor Buildings	No
BC_306	Src_417	B	0	171.122	4.75949	6.2473	Compressor Buildings	No
BC_306	Src_417	B	3	185.096	5.53515	23.2191	Compressor Buildings	No
BC_306	Src_418	C	0	171.122	4.75949	6.2473	Compressor Buildings	No
BC_306	Src_418	C	3	185.096	5.53515	23.2191	Compressor Buildings	No
BC_306	Src_419	D	0	171.122	4.75949	6.2473	Compressor Buildings	No
BC_306	Src_419	D	3	185.096	5.53515	23.2191	Compressor Buildings	No
BC_306	Src_420	E	0	171.122	4.75949	6.2473	Compressor Buildings	No
BC_306	Src_420	E	3	185.096	5.53515	23.2191	Compressor Buildings	No
BC_306	Src_421	F	0	171.122	4.75949	6.2473	Compressor Buildings	No
BC_306	Src_421	F	3	185.096	5.53515	23.2191	Compressor Buildings	No
BC_306	Src_422	G	0	171.122	4.75949	Not Detected	Compressor Buildings	No
BC_306	Src_422	G	0	167.632	4.84767	10.3216	Compressor Buildings	No
BC_306	Src_422	G	3	200.226	5.53467	13.4931	Compressor Buildings	No
BC_306	Src_422	G	3	171.167	5.53896	30.5821	Compressor Buildings	No
BC_306	Src_423	H	0	167.632	4.84767	6.58683	Power Generators	No
BC_306	Src_423	H	3	185.096	5.53515	Not Detected	Power Generators	No
BC_306	Src_423	H	3	191.79	5.53356	15.7876	Power Generators	No
BC_306	Src_423	H	3	171.167	5.53896	18.9383	Power Generators	No
BC_306	Src_424	I	0	167.632	4.84767	4.99105	Power Generators	No
BC_306	Src_424	I	3	185.096	5.53515	6.06164	Power Generators	No
BC_306	Src_424	I	3	191.79	5.53356	Not Detected	Power Generators	No
BC_306	Src_424	I	3	171.167	5.53896	6.95204	Power Generators	No
BC_309	Src_425	A	0	171.355	4.91572	39.3742	Compressor Buildings	Yes
BC_309	Src_425	A	3	179.685	7.53667	15.8109	Compressor Buildings	Yes
BC_310	Src_426	A	0	201.63	5.42957	19.5568	Tanks	Yes
BC_310	Src_426	A	4	204.3	8.00168	12.8867	Tanks	Yes
BC_310	Src_427	B	0	201.63	5.42957	8.38632	Dehydrators	Yes
BC_310	Src_427	B	4	204.3	8.00168	Not Detected	Dehydrators	Yes
BC_312	Src_428	A	0	170.31	5.42811	Not Detected	Compressor Buildings	No
BC_312	Src_428	A	4	184.439	8.00903	6.90239	Compressor Buildings	No
BC_313	Src_429	A	0	158.48	4.20116	8.31842	Dehydrators	No
BC_313	Src_429	A	3	150.275	5.63908	6.50684	Dehydrators	No
BC_314	Src_430	A	0	183.681	7.30019	Not Detected	Compressor Buildings	No
BC_314	Src_430	A	2	167.297	3.80257	5.44031	Compressor Buildings	No
BC_318	Src_431	A	0	182.982	3.78865	Not Detected	Flares (Unlit/lit)	No
BC_318	Src_431	A	3	179.778	5.71159	21.7465	Flares (Unlit/lit)	No
BC_319	Src_432	A	0	175.67	7.24275	7.59927	Compressor Buildings	No
BC_319	Src_432	A	0	158.699	7.2495	Not Detected	Compressor Buildings	No
BC_319	Src_432	A	3	168.732	3.40955	13.9829	Compressor Buildings	No
BC_320	Src_433	A	0	171.005	4.02137	22.0673	Compressor Buildings	No
BC_320	Src_433	A	3	237.708	8.65842	18.259	Compressor Buildings	No
BC_320	Src_434	B	0	287.788	4.02797	12.0367	Compressor Buildings	No
BC_320	Src_434	B	0	171.005	4.02137	12.8867	Compressor Buildings	No
BC_320	Src_434	B	3	237.708	8.65842	Not Detected	Compressor Buildings	No
BC_322	Src_435	A	0	175.279	7.28161	50.8329	Tanks	Yes
BC_322	Src_435	A	2	166.325	4.13919	Not Detected	Tanks	Yes
BC_325	Src_436	A	0	180.939	3.94311	Not Detected	Tanks	No
BC_325	Src_436	A	3	187.285	10.0939	34.92	Tanks	No
BC_325	Src_437	B	0	172.348	3.93711	24.0734	Compressor Buildings	No
BC_325	Src_437	B	3	187.285	10.0939	72.1861	Compressor Buildings	No
BC_327	Src_438	A	0	167.077	6.94462	26.6575	Tanks	Yes
BC_327	Src_438	A	0	176.447	6.94754	20.2992	Tanks	Yes
BC_327	Src_438	A	2	161.173	5.39407	9.41854	Tanks	Yes
BC_329	Src_439	A	0	172.632	5.99109	19.1438	Tanks	No
BC_329	Src_439	A	0	160.375	5.98601	13.0822	Tanks	No
BC_329	Src_439	A	1	162.292	8.72004	16.1509	Tanks	No
BC_329	Src_440	B	0	172.632	5.99109	13.4246	Tanks	No
BC_329	Src_440	B	0	160.375	5.98601	11.8151	Tanks	No
BC_329	Src_440	B	1	127.595	8.72223	8.02446	Tanks	No
BC_329	Src_441	C	0	168.564	5.98855	22.0205	Tanks	No
BC_329	Src_441	C	1	162.292	8.72004	18.055	Tanks	No
BC_329	Src_442	D	0	172.632	5.99109	6.54109	Compressor Buildings	No
BC_329	Src_442	D	0	160.375	5.98601	Not Quantified	Compressor Buildings	No
BC_329	Src_442	D	1	127.595	8.72223	14.7908	Compressor Buildings	No
BC_329	Src_442	D	1	162.292	8.72004	10.9486	Compressor Buildings	No
BC_333	Src_443	A	0	169.668	4.01108	15.7089	Compressor Buildings	No
BC_333	Src_443	A	3	174.2	10.0953	21.3872	Compressor Buildings	No
BC_336	Src_444	A	0	238.934	3.99756	28.8676	Compressor Buildings	No
BC_336	Src_444	A	3	163.997	8.71055	20.8092	Compressor Buildings	No
BC_336	Src_445	B	0	238.934	3.99756	28.8676	Compressor Buildings	No
BC_336	Src_445	B	3	163.997	8.71055	Not Detected	Compressor Buildings	No
BC_337	Src_446	A	0	170.943	6.00762	Not Detected	Compressor Buildings	No
BC_337	Src_446	A	1	192.942	8.72808	8.7385	Compressor Buildings	No
BC_337	Src_447	B	0	170.943	6.00762	Not Detected	Compressor Buildings	No
BC_337	Src_447	B	1	192.942	8.72808	10.7446	Compressor Buildings	No
BC_337	Src_448	C	0	170.943	6.00762	Not Detected	Compressor Buildings	No
BC_337	Src_448	C	1	192.942	8.72808	7.65044	Compressor Buildings	No
BC_338	Src_449	A	0	204.345	3.4749	11.6458	Compressor Buildings	Yes
BC_338	Src_449	A	0	166.667	3.47753	10.2877	Compressor Buildings	Yes
BC_338	Src_449	A	3	186.103	5.48008	19.9657	Compressor Buildings	Yes
BC_338	Src_449	A	3	171.303	5.47885	Not Detected	Compressor Buildings	Yes
BC_338	Src_450	B	0	204.345	3.4749	23.1558	Tanks	Yes
BC_338	Src_450	B	3	186.103	5.48008	17.3287	Tanks	Yes
BC_341	Src_451	A	0	177	4.04248	40.0203	Compressor Buildings	No
BC_341	Src_451	A	0	188.136	4.03907	23.5293	Compressor Buildings	No
BC_341	Src_451	A	3	162.866	10.0966	27.8136	Compressor Buildings	No
BC_341	Src_452	B	0	177	4.04248	Not Detected	Tanks	No
BC_341	Src_452	B	0	188.136	4.03907	Not Quantified	Tanks	No
BC_341	Src_452	B	3	162.866	10.0966	Not Detected	Tanks	No
BC_342	Src_453	A	0	165.815	3.50378	18.8098	Dehydrators	Yes
BC_342	Src_453	A	0	160.488	3.50903	11.3402	Dehydrators	Yes
BC_342	Src_453	A	3	169.66	5.47271	5.06849	Dehydrators	Yes
BC_342	Src_454	B	0	160.488	3.50903	5.19477	Compressor Buildings	Yes
BC_342	Src_454	B	3	177.697	5.47025	17.1918	Compressor Buildings	Yes
BC_342	Src_455	B	0	160.488	3.50903	2.64831	Compressor Buildings	Yes
BC_342	Src_455	B	3	169.66	5.47271	Not Detected	Compressor Buildings	Yes
BC_342	Src_455	B	3	177.697	5.47025	Not Detected	Compressor Buildings	Yes
BC_344	Src_456	A	0	195.681	3.51428	5.16081	Other	No
BC_344	Src_456	A	0	173.241	3.51691	4.61757	Other	No
BC_344	Src_456	A	3	169.594	5.46289	Not Detected	Other	No
BC_344	Src_457	B	0	195.681	3.51428	Not Detected	Separators	No
BC_344	Src_457	B	0	173.241	3.51691	Not Detected	Separators	No
BC_344	Src_457	B	3	169.594	5.46289	3.21917	Separators	No
BC_345	Src_458	A	0	186.786	5.97145	14.5205	Compressor Buildings	No
BC_345	Src_458	A	0	196.827	5.98888	4.86301	Compressor Buildings	No
BC_345	Src_458	A	1	158.987	8.26524	12.0027	Compressor Buildings	No
BC_345	Src_459	B	0	196.827	5.98888	Not Detected	Compressor Buildings	No
BC_345	Src_459	B	0	175.801	5.99236	6.30136	Compressor Buildings	No
BC_345	Src_459	B	1	169.405	8.26912	8.90851	Compressor Buildings	No
BC_345	Src_459	B	1	158.987	8.26524	6.08635	Compressor Buildings	No
BC_345	Src_460	C	0	202.975	5.97494	Not Detected	Compressor Buildings	No
BC_345	Src_460	C	0	175.801	5.99236	9.72601	Compressor Buildings	No
BC_345	Src_460	C	1	169.405	8.26912	7.92245	Compressor Buildings	No
BC_345	Src_460	C	1	158.987	8.26524	Not Detected	Compressor Buildings	No
BC_348	Src_461	A	0	176.093	5.91568	54.5205	Other	Yes
BC_348	Src_461	A	0	197.254	5.94008	Not Detected	Other	Yes
BC_348	Src_461	A	1	181.635	8.28268	Not Detected	Other	Yes
BC_348	Src_461	A	1	216.114	8.27881	Not Detected	Other	Yes
BC_348	Src_462	B	0	176.093	5.91568	28.2876	Compressor Buildings	Yes
BC_348	Src_462	B	1	181.635	8.28268	29.5137	Compressor Buildings	Yes
BC_348	Src_462	B	1	216.114	8.27881	71.7101	Compressor Buildings	Yes
BC_348	Src_463	C	0	176.093	5.91568	19.6233	Tanks	Yes
BC_348	Src_463	C	0	197.254	5.94008	17.4315	Tanks	Yes
BC_348	Src_463	C	1	181.635	8.28268	15.2329	Tanks	Yes
BC_348	Src_463	C	1	216.114	8.27881	17.137	Tanks	Yes
BC_349	Src_464	A	0	185.977	5.92265	9.58903	Unknown	No
BC_349	Src_464	A	0	188.139	5.93311	20.137	Unknown	No
BC_349	Src_464	A	1	181.635	8.28268	14.2128	Unknown	No
BC_349	Src_464	A	1	191.16	8.27687	Not Quantified	Unknown	No
BC_349	Src_465	B	0	188.139	5.93311	13.3561	Dehydrators	No
BC_349	Src_465	B	1	181.635	8.28268	17.341	Dehydrators	No
BC_349	Src_465	B	1	191.16	8.27687	15.8789	Dehydrators	No
BC_349	Src_466	C	0	185.977	5.92265	23.8356	Unknown	No
BC_349	Src_466	C	1	191.16	8.27687	14.0428	Unknown	No
BC_351	Src_467	A	0	164.931	3.49984	4.00642	Dehydrators	No
BC_351	Src_467	A	3	177.9	5.4678	Not Detected	Dehydrators	No
BC_354	Src_468	A	0	182.08	5.86688	68.5958	Compressor Buildings	No
BC_354	Src_468	A	0	168.889	5.87037	92.1232	Compressor Buildings	No
BC_354	Src_468	A	1	183.562	8.23957	24.1074	Compressor Buildings	No
BC_357	Src_469	A	0	206.316	4.07905	8.53449	Compressor Buildings	No
BC_357	Src_469	A	0	186.681	4.07305	21.6592	Compressor Buildings	No
BC_357	Src_469	A	3	164.422	10.0984	24.3794	Compressor Buildings	No
BC_358	Src_470	A	0	176.24	5.64729	25.3424	Dehydrators	No
BC_358	Src_470	A	0	171.169	5.65427	7.8767	Dehydrators	No
BC_358	Src_470	A	1	198.28	8.27789	20.6052	Dehydrators	No
BC_358	Src_470	A	1	173.848	8.28486	Not Detected	Dehydrators	No
BC_358	Src_471	B	0	176.24	5.64729	9.04108	Other	No
BC_358	Src_471	B	0	167.614	5.66124	3.73287	Other	No
BC_358	Src_471	B	1	173.848	8.28486	Not Detected	Other	No
BC_358	Src_472	C	0	171.169	5.65427	164.931	Flares (Unlit/lit)	No
BC_358	Src_472	C	1	198.28	8.27789	161.543	Flares (Unlit/lit)	No
BC_358	Src_472	C	1	173.848	8.28486	Not Detected	Flares (Unlit/lit)	No
BC_359	Src_473	A	0	178.452	5.67866	33.9041	Flares (Unlit/lit)	No
BC_359	Src_473	A	1	168.046	8.26744	26.8275	Flares (Unlit/lit)	No
BC_360	Src_474	A	0	174.935	5.75883	13.5959	Tanks	No
BC_360	Src_474	A	1	185.665	8.19081	Not Detected	Tanks	No
BC_361	Src_475	A	0	209.419	3.09612	20.4692	Tanks	No
BC_361	Src_475	A	3	154.649	8.23796	27.2696	Tanks	No
BC_361	Src_476	B	0	209.419	3.09612	10.7786	Compressor Buildings	No
BC_361	Src_476	B	3	154.649	8.23796	13.9408	Compressor Buildings	No
BC_363	Src_477	A	0	175.985	6.80651	6.48378	Piping	No
BC_363	Src_477	A	0	152.446	6.81133	Not Detected	Piping	No
BC_363	Src_477	A	3	168.336	0.752185	Not Detected	Piping	No
BC_363	Src_478	B	0	152.446	6.81133	Not Detected	Compressor Buildings	No
BC_363	Src_478	B	3	168.336	0.752185	Not Quantified	Compressor Buildings	No
BC_363	Src_479	C	0	152.446	6.81133	Not Detected	Compressor Buildings	No
BC_363	Src_479	C	3	168.336	0.752185	2.16487	Compressor Buildings	No
BC_363	Src_480	A	0	152.446	6.81133	Not Detected	Piping	No
BC_363	Src_480	A	3	168.336	0.752185	8.37555	Piping	No
BC_364	Src_481	A	0	167.311	6.96857	80.1758	Piping	Yes
BC_364	Src_481	A	0	163.507	6.97268	18.0221	Piping	Yes
BC_364	Src_481	A	3	163.262	2.32487	1.27763	Piping	Yes
BC_364	Src_482	B	0	167.311	6.96857	58.2843	Flares (Unlit/lit)	Yes
BC_364	Src_482	B	0	163.507	6.97268	Not Detected	Flares (Unlit/lit)	Yes
BC_364	Src_482	B	3	168.623	0.759908	6.4946	Flares (Unlit/lit)	Yes
BC_364	Src_482	B	3	163.262	2.32487	11.3212	Flares (Unlit/lit)	Yes
BC_365	Src_483	A	0	166.94	6.96035	42.1446	Tanks	Yes
BC_365	Src_483	A	3	165.798	2.32829	29.5274	Tanks	Yes
BC_366	Src_484	A	0	166.452	6.77756	38.9376	Compressor Buildings	Yes
BC_366	Src_484	A	0	174.625	6.7856	Not Detected	Compressor Buildings	Yes
BC_366	Src_484	A	3	158.122	0.769094	Not Detected	Compressor Buildings	Yes
BC_366	Src_484	A	3	186.995	2.79812	Not Detected	Compressor Buildings	Yes
BC_366	Src_485	B	0	166.452	6.77756	50.6153	Compressor Buildings	Yes
BC_366	Src_485	B	3	158.122	0.769094	4.96855	Compressor Buildings	Yes
BC_366	Src_485	B	3	186.995	2.79812	26.4043	Compressor Buildings	Yes
BC_366	Src_486	C	0	174.625	6.7856	2.54471	Other	Yes
BC_366	Src_486	C	3	158.122	0.769094	Not Detected	Other	Yes
BC_366	Src_486	C	3	186.995	2.79812	Not Detected	Other	Yes
BC_366	Src_487	B	0	166.452	6.77756	Not Detected	Compressor Buildings	Yes
BC_366	Src_487	B	3	158.122	0.769094	4.96855	Compressor Buildings	Yes
BC_366	Src_487	B	3	186.995	2.79812	26.4043	Compressor Buildings	Yes
BC_366	Src_488	D	0	166.452	6.77756	Not Detected	Compressor Buildings	Yes
BC_366	Src_488	D	3	168.319	2.79606	1.66801	Compressor Buildings	Yes
BC_366	Src_488	D	3	186.995	2.79812	1.24214	Compressor Buildings	Yes
BC_367	Src_489	A	0	170.523	6.98295	12.5493	Separators	Yes
BC_367	Src_489	A	0	179.131	6.98706	22.8675	Separators	Yes
BC_367	Src_489	A	3	180.349	0.754575	5.78481	Separators	Yes
BC_367	Src_490	B	0	170.523	6.98295	7.21582	Other	Yes
BC_367	Src_490	B	0	179.131	6.98706	13.2813	Other	Yes
BC_367	Src_490	B	3	180.349	0.754575	5.78481	Other	Yes
BC_367	Src_491	C	0	179.131	6.98706	104.194	Flares (Unlit/lit)	Yes
BC_367	Src_491	C	3	180.349	0.754575	5.57187	Flares (Unlit/lit)	Yes
BC_403	Src_492	A	0	167.194	3.81076	3.4682	Separators	No
BC_403	Src_492	A	3	177.701	3.15175	1.59809	Separators	No
BC_411	Src_493	A	0	178.193	4.98486	3.84222	Other	Yes
BC_411	Src_493	A	3	166.697	3.66608	4.31825	Other	Yes
BC_421	Src_494	A	0	174.73	2.7447	10.0883	Separators	Yes
BC_421	Src_494	A	0	187.419	2.75995	5.13215	Separators	Yes
BC_421	Src_494	A	0	175.356	2.79045	Not Detected	Separators	Yes
BC_421	Src_494	A	7	176.793	3.658	8.92499	Separators	Yes
BC_431	Src_495	A	0	173.677	5.77214	2.69804	Other	Yes
BC_431	Src_495	A	0	165.98	5.75976	6.83309	Other	Yes
BC_431	Src_495	A	7	189.359	3.43877	4.85624	Other	Yes
BC_438	Src_496	A	0	175.949	2.8529	10.0297	Separators	Yes
BC_438	Src_496	A	7	185.69	3.66064	Not Detected	Separators	Yes
BC_438	Src_496	A	7	204.949	3.66094	Not Detected	Separators	Yes
BC_441	Src_497	A	0	204.091	4.88205	Not Detected	Unknown	No
BC_441	Src_497	A	0	200.015	4.88683	3.04211	Unknown	No
BC_445	Src_498	A	0	167.986	5.76554	6.77443	Line Heater	Yes
BC_445	Src_498	A	7	159.993	2.92812	5.31562	Line Heater	Yes
BC_446	Src_499	A	0	168.808	5.7108	Not Detected	Other	No
BC_446	Src_499	A	0	175.482	5.69985	2.99131	Other	No
BC_448	Src_500	A	0	165.673	4.59843	5.3865	Separators	Yes
BC_448	Src_500	A	0	159.425	4.61956	2.7072	Separators	Yes
BC_448	Src_500	A	0	232.188	4.66556	Not Detected	Separators	Yes
BC_448	Src_500	A	5	150.794	2.82677	Not Detected	Separators	Yes
BC_448	Src_501	B	0	165.673	4.59843	Not Detected	Separators	Yes
BC_448	Src_501	B	0	159.425	4.61956	Not Detected	Separators	Yes
BC_448	Src_501	B	0	213.898	4.62862	Not Detected	Separators	Yes
BC_448	Src_501	B	0	232.188	4.66556	Not Detected	Separators	Yes
BC_448	Src_501	B	5	150.794	2.82677	4.10156	Separators	Yes
BC_448	Src_502	C	0	165.673	4.59843	Not Detected	Separators	Yes
BC_448	Src_502	C	0	159.425	4.61956	Not Detected	Separators	Yes
BC_448	Src_502	C	0	232.188	4.66556	Not Detected	Separators	Yes
BC_448	Src_502	C	5	150.794	2.82677	4.10156	Separators	Yes
BC_448	Src_503	D	0	165.673	4.59843	Not Detected	Separators	Yes
BC_448	Src_503	D	0	159.425	4.61956	Not Detected	Separators	Yes
BC_448	Src_503	D	0	232.188	4.66556	Not Detected	Separators	Yes
BC_448	Src_503	D	5	150.794	2.82677	4.10156	Separators	Yes
BC_450	Src_504	A	0	183.727	1.90252	1.37135	Other	No
BC_450	Src_504	A	4	175.695	2.26328	2.51614	Other	No
BC_451	Src_505	A	0	158.84	1.89465	1.30605	Separators	No
BC_451	Src_505	A	4	165.846	2.38707	2.10812	Separators	No
BC_452	Src_506	A	0	166.812	1.8957	Not Detected	Other	No
BC_452	Src_506	A	0	166.542	1.8742	1.43666	Other	No
BC_452	Src_506	A	0	162.188	1.87158	Not Detected	Other	No
BC_452	Src_506	A	4	184.458	2.29136	Not Detected	Other	No
BC_453	Src_507	A	0	165.964	2.8672	45.9026	Other	Yes
BC_453	Src_507	A	9	176.186	6.11319	Not Detected	Other	Yes
BC_467	Src_508	A	0	159.958	7.62809	Not Detected	Power Generators	No
BC_467	Src_508	A	10	176.867	5.93866	10.1326	Power Generators	No
BC_467	Src_508	A	10	168.441	5.95155	7.31042	Power Generators	No
BC_473	Src_509	A	0	212.055	4.47371	8.60249	Other	No
BC_473	Src_509	A	0	183.407	4.50134	10.5066	Other	No
BC_473	Src_509	A	9	177.402	5.71151	Not Detected	Other	No
BC_473	Src_510	B	0	212.055	4.47371	6.42637	Separators	No
BC_473	Src_510	B	0	183.407	4.50134	6.05235	Separators	No
BC_473	Src_511	C	0	212.055	4.47371	6.42637	Separators	No
BC_473	Src_511	C	0	183.407	4.50134	6.05235	Separators	No
BC_473	Src_511	C	9	177.402	5.71151	Not Detected	Separators	No
BC_474	Src_512	A	0	132.235	4.54981	3.06017	Separators	No
BC_474	Src_512	A	9	172.958	5.65638	Not Detected	Separators	No
BC_474	Src_513	B	0	140.108	4.54277	2.85616	Separators	No
BC_474	Src_513	B	0	132.235	4.54981	3.06017	Separators	No
BC_474	Src_513	B	9	172.958	5.65638	Not Detected	Separators	No
BC_475	Src_514	A	0	201.353	4.59112	3.26419	Separators	No
BC_475	Src_514	A	0	186.182	4.60493	3.63821	Separators	No
BC_475	Src_514	A	9	196.392	5.62668	Not Detected	Separators	No
BC_475	Src_515	B	0	201.353	4.59112	3.26419	Separators	No
BC_475	Src_515	B	0	186.182	4.60493	3.63821	Separators	No
BC_475	Src_515	B	9	196.392	5.62668	Not Detected	Separators	No
BC_476	Src_516	A	0	213.159	4.61875	3.23018	Separators	No
BC_476	Src_516	A	0	171.117	4.63256	5.37231	Separators	No
BC_476	Src_516	A	9	208.151	5.58214	Not Detected	Separators	No
BC_478	Src_517	A	0	192.048	6.51398	4.312	Separators	No
BC_478	Src_517	A	0	153.39	6.51823	5.83987	Separators	No
BC_478	Src_517	A	4	255.371	8.64458	Not Detected	Separators	No
BC_479	Src_518	A	0	209.664	4.95512	5.74633	Separators	No
BC_479	Src_518	A	0	157.076	4.95471	9.92857	Separators	No
BC_479	Src_518	A	9	166.753	5.32968	Not Detected	Separators	No
BC_481	Src_519	A	0	195.17	6.46414	5.6701	Separators	No
BC_481	Src_519	A	4	178.224	7.52316	6.29036	Separators	No
BC_496	Src_520	A	0	175.947	5.98539	6.50684	Separators	No
BC_496	Src_520	A	1	164.629	8.27299	9.55455	Separators	No
BC_499	Src_521	A	0	162.245	5.01657	9.4944	Line Heater	Yes
BC_499	Src_521	A	0	168.646	5.01692	7.17224	Line Heater	Yes
BC_499	Src_521	A	0	176.552	5.0174	8.70075	Line Heater	Yes
BC_499	Src_521	A	1	142.261	5.83797	8.93098	Line Heater	Yes
BC_499	Src_521	A	1	167.151	5.82827	8.17743	Line Heater	Yes
BC_499	Src_522	B	0	168.646	5.01692	Not Detected	Tanks	Yes
BC_499	Src_522	B	0	176.552	5.0174	1.5579	Tanks	Yes
BC_499	Src_522	B	1	142.261	5.83797	Not Detected	Tanks	Yes
BC_499	Src_522	B	1	167.151	5.82827	Not Detected	Tanks	Yes
BC_499	Src_523	C	0	168.646	5.01692	5.7907	Compressor Buildings	Yes
BC_499	Src_523	C	0	176.552	5.0174	10.3174	Compressor Buildings	Yes
BC_499	Src_523	C	1	142.261	5.83797	8.93098	Compressor Buildings	Yes
BC_499	Src_523	C	1	167.151	5.82827	Not Detected	Compressor Buildings	Yes
BC_499	Src_524	C	0	168.646	5.01692	3.79188	Compressor Buildings	Yes
BC_499	Src_524	C	0	176.552	5.0174	Not Detected	Compressor Buildings	Yes
BC_499	Src_524	C	1	142.261	5.83797	8.93098	Compressor Buildings	Yes
BC_499	Src_524	C	1	167.151	5.82827	Not Detected	Compressor Buildings	Yes
BC_500	Src_525	A	0	176.092	5.4949	68.1549	Compressor Buildings	Yes
BC_500	Src_525	A	0	173.218	5.48425	56.219	Compressor Buildings	Yes
BC_500	Src_525	A	7	174.254	2.95341	27.0375	Compressor Buildings	Yes
BC_500	Src_526	B	0	176.092	5.4949	27.3617	Compressor Buildings	Yes
BC_500	Src_526	B	0	173.218	5.48425	31.1741	Compressor Buildings	Yes
BC_500	Src_526	B	7	169.922	2.94758	14.6672	Compressor Buildings	Yes
BC_500	Src_526	B	7	174.254	2.95341	17.8172	Compressor Buildings	Yes
BC_500	Src_527	C	0	176.092	5.4949	27.3617	Compressor Buildings	Yes
BC_500	Src_527	C	0	173.218	5.48425	31.1741	Compressor Buildings	Yes
BC_500	Src_527	C	7	169.922	2.94758	Not Detected	Compressor Buildings	Yes
BC_500	Src_527	C	7	174.254	2.95341	6.49687	Compressor Buildings	Yes
BC_500	Src_528	D	0	176.092	5.4949	2.84468	Piping	Yes
BC_500	Src_528	D	0	173.218	5.48425	Not Detected	Piping	Yes
BC_500	Src_528	D	7	169.922	2.94758	2.26406	Piping	Yes
BC_500	Src_528	D	7	174.254	2.95341	Not Detected	Piping	Yes
BC_500	Src_529	E	0	176.092	5.4949	1.73027	Line Heater	Yes
BC_500	Src_529	E	0	173.218	5.48425	Not Detected	Line Heater	Yes
BC_500	Src_529	E	7	174.254	2.95341	Not Detected	Line Heater	Yes
BC_500	Src_530	F	0	176.092	5.4949	17.0094	Compressor Buildings	Yes
BC_500	Src_530	F	0	173.218	5.48425	23.9598	Compressor Buildings	Yes
BC_500	Src_530	F	7	169.922	2.94758	23.8875	Compressor Buildings	Yes
BC_500	Src_530	F	7	174.254	2.95341	18.5718	Compressor Buildings	Yes
BC_500	Src_531	G	0	165.99	5.5086	23.8718	Compressor Buildings	Yes
BC_500	Src_531	G	0	176.092	5.4949	18.7103	Compressor Buildings	Yes
BC_500	Src_531	G	0	173.218	5.48425	23.9598	Compressor Buildings	Yes
BC_500	Src_531	G	7	174.254	2.95341	7.94061	Compressor Buildings	Yes
BC_500	Src_532	H	0	176.092	5.4949	Not Detected	Compressor Buildings	Yes
BC_500	Src_532	H	0	173.218	5.48425	Not Detected	Compressor Buildings	Yes
BC_500	Src_532	H	7	169.922	2.94758	16.3734	Compressor Buildings	Yes
BC_500	Src_532	H	7	174.254	2.95341	6.36562	Compressor Buildings	Yes
BC_500	Src_533	I	0	176.092	5.4949	Not Detected	Compressor Buildings	Yes
BC_500	Src_533	I	0	173.218	5.48425	Not Detected	Compressor Buildings	Yes
BC_500	Src_533	I	7	169.922	2.94758	16.0125	Compressor Buildings	Yes
BC_500	Src_533	I	7	174.254	2.95341	6.95624	Compressor Buildings	Yes
BC_501	Src_534	A	0	167.168	5.64876	3.34323	Tanks	Yes
BC_501	Src_534	A	7	166.665	2.92281	5.41405	Tanks	Yes
BC_501	Src_534	A	7	157.215	2.92333	13.4531	Tanks	Yes
BC_501	Src_535	B	0	167.168	5.64876	16.3349	Compressor Buildings	Yes
BC_501	Src_535	B	0	189.015	5.63051	20.1767	Compressor Buildings	Yes
BC_501	Src_535	B	0	162.019	5.61956	9.00325	Compressor Buildings	Yes
BC_501	Src_535	B	7	166.665	2.92281	9.54842	Compressor Buildings	Yes
BC_501	Src_536	C	0	167.168	5.64876	16.3349	Compressor Buildings	Yes
BC_501	Src_536	C	0	189.015	5.63051	16.0709	Compressor Buildings	Yes
BC_501	Src_536	C	7	166.665	2.92281	13.4531	Compressor Buildings	Yes
BC_501	Src_536	C	7	157.215	2.92333	17.5219	Compressor Buildings	Yes
BC_501	Src_537	D	0	161.516	5.64511	16.0709	Compressor Buildings	Yes
BC_501	Src_537	D	7	166.665	2.92281	7.48124	Compressor Buildings	Yes
BC_501	Src_537	D	7	157.215	2.92333	12.9609	Compressor Buildings	Yes
BC_501	Src_538	E	0	167.168	5.64876	16.0709	Compressor Buildings	Yes
BC_501	Src_538	E	7	166.665	2.92281	7.48124	Compressor Buildings	Yes
BC_501	Src_538	E	7	157.215	2.92333	16.964	Compressor Buildings	Yes
BC_502	Src_539	A	0	174.247	3.7833	8.62399	Compressor Buildings	No
BC_502	Src_539	A	0	169.07	5.09401	7.67331	Compressor Buildings	No
BC_502	Src_539	A	3	169.559	5.95431	Not Detected	Compressor Buildings	No
BC_504	Src_540	A	0	165.599	7.0887	16.4883	Flares (Unlit/lit)	No
BC_504	Src_540	A	3	162.017	0.272376	39.8903	Flares (Unlit/lit)	No
BC_504	Src_541	B	0	171.866	7.09216	4.77569	Separators	No
BC_504	Src_541	B	3	162.017	0.272376	2.12938	Separators	No
BC_504	Src_541	B	3	175.432	0.266702	Not Quantified	Separators	No
BC_506	Src_542	A	0	154.338	4.64639	4.2143	Tanks	Yes
BC_506	Src_542	A	0	155.134	4.67965	16.9689	Tanks	Yes
BC_506	Src_542	A	5	161.18	3.5162	Not Detected	Tanks	Yes
BC_506	Src_543	B	0	154.338	4.64639	1.36756	Flares (Unlit/lit)	Yes
BC_506	Src_543	B	0	155.134	4.67965	12.4196	Flares (Unlit/lit)	Yes
BC_506	Src_543	B	5	161.18	3.5162	13.9781	Flares (Unlit/lit)	Yes

## Sheet: Compressors
Anonymized Site ID	Ground Inspection Date	Compressor Make	Compressor Model	Engine Make	Engine Model	Engine Driver Type	Enging Power (nameplate) [bhp]	Estimated Full-Load Engine Emissions Derived from Available/Obtainable Manufacturer Specifications for Compressor Packages with Aerial-Detected Emissionsa [kg/h]	Compressor Is Controlled	Compressor Emission Control Method	Has Fuel-Air Control Panel	Total Aerially Detected Emissions (MC-average) [kg/h]		Letter	Footnote
BC_1	2021-09-30	Ariel	JGK/4	Waukesha	L7042GSI ESM	Natural Gas	1480	3.108	No		Yes	14.4941		a	Does not account for modications after installation (e.g., aftermarket fuel-air controls)
BC_2	2021-09-30	Ariel	JGK/4	Waukesha	L7042GSI ESM	Natural Gas	1658	b	Yes	Low Pressure Flare	Yes	0		b	No aerial detection
BC_3	2021-09-30	Ariel	JGK/4	Waukesha	L5774LT	Natural Gas	1280	b	Yes	Low Pressure Flare	Yes	0		c	No data for engine model
BC_4	2021-09-30	Ariel	JGK/4	Waukesha	L7042GL	Natural Gas	1480	6.66	Yes	Low Pressure Flare	Yes	9.15633
BC_4	2021-09-30	Ariel	JGK/4-2	Waukesha	L5774LT ESM	Natural Gas	1280	b	Yes	Low Pressure Flare	Yes	0
BC_5	2021-09-24	Ariel	JGK/4	Waukesha	L7042GSI	Natural Gas	1478	2.516	No		Yes	19.2198
BC_5	2021-09-24	Unobtainable	Unobtainable	Waukesha	L7042GSI	Natural Gas	1480	2.516	No		Yes	17.3733
BC_5	2021-09-24			Waukesha	L7042GSI	Natural Gas	1480	2.516	No		Yes	6.49868
BC_9	2021-09-24	Superior	RAM 52	Waukesha	F3521GSI	Natural Gas	738	b	Yes	Low Pressure Flare	Yes	0
BC_9	2021-09-24	Superior	MW64	White Superior	8GTL-825	Natural Gas	1100	4.62	Yes	Low Pressure Flare	Yes	21.033
BC_11	2021-09-24	Gemini	E-704	Caterpillar	G3608TAW	Natural Gas	2400	12.7032	Yes	High Pressure Flare	Yes	24.1685
BC_11	2021-09-24	Ariel	JGK/4	Waukesha	7042GL	Natural Gas	1478	c	Yes	High Pressure Flare	Yes	10.8348
BC_11	2021-09-24	Ariel	JGK/4	Waukesha	L7042GL	Natural Gas	1478	6.66	Yes	High Pressure Flare	Yes	20.3762
BC_11	2021-09-24	Ariel	JGK/4	Waukesha	L7042GL	Natural Gas	1478	6.66	Yes	High Pressure Flare	Yes	24.2053
BC_15	2021-10-03	Ariel	JGK/4	Waukesha	L7042GSI	Natural Gas	1478	b	No		No	0
BC_15	2021-10-03	Worthington	OF6XH-6	Toshiba	J2008AKFLI0T	Electric			No		No	8.17469
BC_17	2021-09-28	Ariel	JGK/4	Waukesha	L7042GL	Natural Gas	1448	6.66	No		Yes	13.0989
BC_17	2021-09-28	Ariel	JGK/4	Waukesha	L7042GL	Natural Gas	1478	6.66	No		Yes	9.85004
BC_17	2021-09-28	Ariel	JGK/4	Waukesha	L7042GL	Natural Gas	1448	b	No		Yes	0
BC_22	2021-09-24	Ariel	JGC/4	Caterpillar	G3608LE	Natural Gas	2370	c	Yes	Low Pressure Flare	Yes	10.6051
BC_24	2021-09-24	Ariel	JGK/4	Waukesha	L7042GL	Natural Gas	1448	6.66	No		Yes	3.41028
BC_24	2021-09-24	Ariel	JGK/4	Waukesha	L7042GL	Natural Gas	1448	6.66	No		Yes	6.29098
BC_32	2021-09-24	Ariel	JGD/4	Caterpillar	G3608	Natural Gas	2350	c	Yes	Low Pressure Flare	No	12.9773
BC_32	2021-09-24	Ariel	JGD/4	Caterpillar	G3608	Natural Gas	2350	c	Yes	Low Pressure Flare	No	11.2069
BC_32	2021-09-24	Ariel	JGU/4	Caterpillar	G3612	Natural Gas	3665	24.2423	Yes	Low Pressure Flare	No	16.6616
BC_32	2021-09-24	Ariel	JGU/4	Caterpillar	G3612	Natural Gas	3665	24.2423	Yes	Low Pressure Flare	No	13.6583
BC_37	2021-09-23	Ariel	JGK/4	Waukesha	L7042GL	Natural Gas	1478	6.66	Yes	Low Pressure Flare	Yes	6.60747
BC_37	2021-09-23	Ariel	JGK/4	Waukesha	L7042GL	Natural Gas	1478	6.66	Yes	Low Pressure Flare	Yes	5.94585
BC_37	2021-09-23	Ariel	JGK/4	Waukesha	L7042GL	Natural Gas	1478	6.66	Yes	Low Pressure Flare	Yes	11.0457
BC_37	2021-09-23	Ariel	JGK/4	Waukesha	L7042GL ESM	Natural Gas	1450	5.8016	Yes	Low Pressure Flare	Yes	12.0821
BC_41	2021-09-23	Ariel	KBZ/4	Caterpillar	G3612LE	Natural Gas	3550	10.425	No		Yes	16.2504
BC_41	2021-09-23	Ariel	KBZ/4	Caterpillar	G3612LE	Natural Gas	3550	10.425	No		Yes	25.5047
BC_41	2021-09-23	Ariel	KBZ/4	Caterpillar	G3612LE	Natural Gas	3550	10.425	No		Yes	15.5321
BC_41	2021-09-23	Ariel	JGK/4	Waukesha	L7042GL	Natural Gas	1676	6.66	No		Yes	9.63168
BC_41	2021-09-23	Ariel	JGK/4	Waukesha	L7042GL	Natural Gas	1676	6.66	No		Yes	10.6066
BC_41	2021-09-23	Ariel	JGK/4	Waukesha	L7044GSI	Natural Gas	1676	3.444	No		Yes	26.0818
BC_41	2021-09-23	Ariel	JGK/4	Waukesha	L7042GSI	Natural Gas	1676	2.516	No		Yes	2.47661
BC_41	2021-09-23	Ariel	JGK/4	Waukesha	L7042GSI	Natural Gas	1676	b	No		Yes	0
BC_42	2021-10-03	Ariel	JGA/4	Baldor	B564814	Electric			Yes	Packing vent recycled to compressor suction	No	0
BC_42	2021-10-03	Ariel	JGZ/6	Baldor	7711028058	Electric			Yes	Vapour Recovery Unit	No	0
BC_42	2021-10-03	Ariel	JGZ/6	Baldor	7711028058	Electric			Yes	Vapour Recovery Unit	No	0
BC_42	2021-10-03	Ariel	JGZ/6	Baldor	7711028058	Electric			Yes	Vapour Recovery Unit	No	0
BC_42	2021-10-03	Ariel	KBZ/6	ABB	AMI 630L8W BSFTNS	Electric			Yes	Vapour Recovery Unit	No	0
BC_42	2021-10-03	Ariel	KBZ/6	ABB	AMI 630L8W BSFTNS	Electric			Yes	Vapour Recovery Unit	No	0
BC_43	2021-09-23	Ariel	JGC/4	Caterpillar	G3608LE	Natural Gas	2370	c	Yes	Low Pressure Flare	Yes	18.7743
BC_43	2021-09-23	Ariel	JGA/2	Caterpillar	G3306	Natural Gas	202	b	Yes	Low Pressure Flare	Yes	0
BC_43	2021-09-23	Ariel	JGK/4	Waukesha	L7042GL ESM	Natural Gas	1450	5.8016	Yes	Low Pressure Flare	Yes	9.84942
BC_43	2021-09-23	Ariel	JGK/4	Waukesha	L7042GL-E	Natural Gas	1480	c	Yes	Low Pressure Flare	Yes	6.9648
BC_43	2021-09-23	Ariel	JGK/4	Waukesha	L7042GL-E	Natural Gas	1478	c	Yes	Low Pressure Flare	Yes	6.5647
BC_43	2021-09-23	Ariel	JGK/4	Waukesha	7042GL	Natural Gas	1450	c	Yes	Low Pressure Flare	Yes	15.2552
BC_48	2021-09-27	Ariel	JGA/2	Caterpillar	251-2053	Natural Gas	202	c	No		Yes	7.25265
BC_48	2021-09-27	Dresser-Rand	E002190-01	Siemens	CGZ	Electric			No		No	14.5542
BC_48	2021-09-27	Dresser-Rand	E002191-0	Siemens	CGZ	Electric			No		No	14.5542
BC_53	2021-09-29	Ariel	JGH/2	TECO Westinghouse	AEHG-S2	Electric			Yes	Vapour Recovery Unit	No	0
BC_53	2021-09-29	Ariel	JGQ/1	TECO Westinghouse	APG15004TE4-841	Electric			No		No	0
BC_53	2021-09-29	Ariel	JGQ/1	TECO Westinghouse	APH15004TE4-841M	Electric			No		No	0
BC_53	2021-09-29	Ariel	JGT/4	TECO Westinghouse	ANCK-S2	Electric			Yes	Vapour Recovery Unit	No	0
BC_56	2021-10-01	Ariel	KBZ/4	Toshiba	J4508NLULI0N	Electric			No		No	19.8481
BC_56	2021-10-01	Ariel	KBZ/4	Toshiba	J4508NLULI0N	Electric			No		No	9.99594
BC_56	2021-10-01	Ariel	KBZ/4	Toshiba	J4508NLULI0N	Electric			No		No	0
BC_56	2021-10-01	Ariel	KBZ/4	Toshiba	J4508NLULI0N	Electric			No		No	3.04229
BC_56	2021-10-01	Ariel	KBZ/4	Toshiba	J4508NLULI0N	Electric			No		No	0
BC_56	2021-10-01	Ariel	KBZ/4	Toshiba	J4508NLULI0N	Electric			No		No	8.03415
BC_56	2021-10-01	Ariel	KBZ/4	Toshiba	J4508NLULI0N	Electric			No		No	0
BC_60	2021-09-28	Ariel	JGR/4	TECO Westinghouse	CBT1449	Electric			No		No	0
BC_63	2021-09-29	Ariel	JGC/4	TECO Westinghouse	ANCK-S2	Electric			Yes	Vapour Recovery Unit	No	0
BC_63	2021-09-29	Ariel	JGC/4	TECO Westinghouse	ANCK-S2	Electric			Yes	Vapour Recovery Unit	No	0
BC_63	2021-09-29	Ariel	JGC/4	TECO Westinghouse	ANCK-S2	Electric			Yes	Vapour Recovery Unit	No	0
BC_63	2021-09-29	Ariel	JGC/4	TECO Westinghouse	ANCK-S2	Electric			Yes	Vapour Recovery Unit	No	0
BC_63	2021-09-29	Ariel	JGC/4	TECO Westinghouse	ANCK-S2	Electric			Yes	Vapour Recovery Unit	No	0
BC_63	2021-09-29	Ariel	JGC/4	TECO Westinghouse	ANCK-S2	Electric			Yes	Vapour Recovery Unit	No	0
BC_63	2021-09-29	Ariel	JGT/4	TECO Westinghouse	ANCK-S2	Electric			Yes	Vapour Recovery Unit	No	0
BC_64	2021-09-29	Ariel	JG/2	TECO Westinghouse	APH10065-841M	Electric			No		No	0
BC_64	2021-09-29	Ariel	JG/2	TECO Westinghouse	APH10065-841M	Electric			No		No	0
BC_64	2021-09-29	Ariel	JGH/2	Unobtainable	Unobtainable	Electric			No		No	0
BC_64	2021-09-29	Ariel	JGH/2	TECO Westinghouse	CBT1394	Electric			No		No	0
BC_64	2021-09-29	Ariel	KBZ/6	ABB	AMI 680L8W BSFTNS	Electric			Yes	Vapour Recovery Unit	No	0
BC_64	2021-09-29	Ariel	KBZ/6	ABB	AMI 630L8W BSFTNS	Electric			Yes	Vapour Recovery Unit	No	0
BC_69	2021-09-27	Ariel	KBZ/4	Caterpillar	G3612	Natural Gas	3550	24.2423	Yes	Vapour Recovery Unit	No	19.687
BC_69	2021-09-27	Ariel	KBZ/4	Caterpillar	G3612LE	Natural Gas	3550	10.425	Yes	Vapour Recovery Unit	No	10.089
BC_69	2021-09-27	Ariel	KBZ/4	Caterpillar	G3612	Natural Gas	3665	24.2423	Yes	Low Pressure Flare	No	8.09614
BC_69	2021-09-27	Ariel	KBZ/4	Caterpillar	G3612LE	Natural Gas	3550	10.425	Yes	Vapour Recovery Unit	No	29.9085
BC_69	2021-09-27	Ariel	JGK/2	Waukesha	F3521GSI	Natural Gas	738	b	Yes	Vapour Recovery Unit	No	0
BC_69	2021-09-27	Unobtainable	Unobtainable	Waukesha	L7044GSI	Natural Gas	1680	b	No		No	0
BC_70	2021-09-22	Ariel	JGD/4	Caterpillar	G3608	Natural Gas	2445	c	No		Yes	11.7424
BC_70	2021-09-22	Ariel	JGD/4	Caterpillar	G3608	Natural Gas	2445	c	No		Yes	6.54487
BC_70	2021-09-22	Ariel	JGU/6	Caterpillar	G3616TA	Natural Gas	4735	32.2329	No		No	20.7624
BC_70	2021-09-22	Ariel	JGU/6	Caterpillar	G3616TA	Natural Gas	4735	32.2329	No		No	26.0162
BC_70	2021-09-22	Ariel	JGU/6	Caterpillar	G3616LE	Natural Gas	4735	c	No		Yes	6.22469
BC_70	2021-09-22	Ariel	JGU/6	Caterpillar	G3616LE	Natural Gas	4735	c	No		Yes	8.53596
BC_70	2021-09-22	Ariel	KBZ/6	Caterpillar	G3616LE	Natural Gas	4890	c	No		Yes	8.00932
BC_70	2021-09-22	Ariel	KBZ/6	Caterpillar	G3616LE	Natural Gas	4890	c	No		Yes	7.58935
BC_70	2021-09-22	Ariel	KBZ/6	Caterpillar	G3616LE	Natural Gas	4890	b	No		Yes	0
BC_70	2021-09-22	Ariel	JGK/2	Waukesha	F3524GSI ESM	Natural Gas	840	b	No		No	0
BC_70	2021-09-22	Ariel	JGK/4	Waukesha	L7042GSI ESM	Natural Gas	1480	3.108	No		No	0.54879
BC_70	2021-09-22	Ariel	JGK/4	Waukesha	L7042GSI ESM	Natural Gas	1480	3.108	No		No	2.78248
BC_70	2021-09-22	Ariel	JGK/4	Waukesha	L7042GL	Natural Gas	1480	b	No		Yes	0
BC_70	2021-09-22	Ariel	JGR/2	Baldor	841XL	Electric			No		No	0
BC_71	2021-09-27	Ariel	JGJ/2	Caterpillar	G3408	Natural Gas	540	b	No		Yes	0
BC_71	2021-09-27	Ariel	JGK/4	Waukesha	L7042GSI ESM	Natural Gas	1480	3.108	No		Yes	3.49121
BC_71	2021-09-27	Ariel	JGK/4	Waukesha	L7042GSI ESM	Natural Gas	1480	3.108	No		Yes	6.66057
BC_71	2021-09-27	Ariel	JGK/4	Waukesha	L7042GSI ESM	Natural Gas	1480	3.108	No		Yes	26.6268
BC_71	2021-09-27	Ariel	JGK/4	Waukesha	L7042GSI ESM	Natural Gas	1480	3.108	No		Yes	26.5266
BC_71	2021-09-27	Ariel	JGK/4	Waukesha	L7042GSI ESM	Natural Gas	1480	b	No		Yes	0
BC_71	2021-09-27	Ariel	JGK/4	Waukesha	L7042GSI ESM	Natural Gas	1480	b	No		Yes	0
BC_83	2021-09-28	Ariel	JGD/4	Unobtainable	Unobtainable	Natural Gas		c	No		No	13.8257
BC_83	2021-09-28	Ariel	JGH/4	Unobtainable	Unobtainable	Natural Gas		b	No		No	0
BC_83	2021-09-28	Ariel	JGA/2	Marathon	HVD 405THFS19062AN W	Electric			Yes	Low Pressure Flare	No	0
BC_83	2021-09-28	Ariel	JGA/2	TECO Westinghouse	APH15004TE4-PREM	Electric			Yes	Low Pressure Flare	No	0
BC_83	2021-09-28	Ariel	JGC/4	TECO Westinghouse	ANCK-S2	Electric			No		No	0
BC_83	2021-09-28	Ariel	JGR/4	TECO Westinghouse	EP5006	Electric			Yes	Vapour Recovery Unit	No	0
BC_83	2021-09-28	Ariel	JGR/4	TECO Westinghouse	KG5006R	Electric			Yes	Low Pressure Flare	No	0
BC_86	2021-09-27	Ariel	KBZ/4	Caterpillar	G3612	Natural Gas	3550	24.2423	No		No	7.03083
BC_86	2021-09-27	Ariel	KBZ/4	Caterpillar	G3612	Natural Gas	3550	24.2423	No		No	17.3658
BC_86	2021-09-27	Ariel	JGH/4	Waukesha	F3524GSI	Natural Gas	839	b	No		No	0
BC_86	2021-09-27	Ariel	JGK/4	Waukesha	L7042GL	Natural Gas	1448	6.66	No		No	3.43595
BC_86	2021-09-27	Arrow	VRC-2	TECO Westinghouse	PDH06006TE2N	Electric			No		No	0
BC_86	2021-09-27	Arrow	VRC-2	TECO Westinghouse	PDH06006TE2N	Electric			No		No	0
BC_87	2021-09-28	Ariel	JGK/4	Waukesha	L7042GSI	Natural Gas	1478	b	No		No	0
BC_87	2021-09-28	Ariel	JGK/4	Waukesha	L7042GSI	Natural Gas	1480	2.516	No		No	5.33229
BC_87	2021-09-28	Ariel	JGK/4	Waukesha	L7042GSI ESM	Natural Gas	1480	b	No		No	0
BC_87	2021-09-28	Ariel	JGK/4	Waukesha	L7042GSI ESM	Natural Gas	1480	b	No		No	0
BC_92	2021-10-01	Gemini	D602	Waukesha	F3521GSI	Natural Gas	773	c	No		No	6.27218
BC_97	2021-10-02	Gemini	DS604-3	Caterpillar	G3516TAW-LE	Natural Gas	1340	c	Yes	Vapour Recovery Unit	Yes	21.3233
BC_97	2021-10-02	Gemini	D604-3	Caterpillar	G3516TAW-LE	Natural Gas	1340	b	Yes	Vapour Recovery Unit	Yes	0
BC_97	2021-10-02	Ariel	JGK/4	Waukesha	L7042GL ESM	Natural Gas	1450	5.8016	Yes	Vapour Recovery Unit	No	6.6816
BC_103	2021-09-27	Ariel	JGC/4	Caterpillar	G3306	Natural Gas	202	0.1804	No		Yes	3.86055
BC_105	2021-09-27	Ariel	JGC/4	Caterpillar	G3608LE	Natural Gas	2370	c	No		Yes	4.24276
BC_105	2021-09-27	Ariel	JGC/4	Caterpillar	G3608LE	Natural Gas	2370	c	No		Yes	5.28663
BC_105	2021-09-27	Ariel	JGK/4	Waukesha	L7042GL ESM	Natural Gas	1448	b	No		Yes	0
BC_108	2021-09-29	Ariel	JGK/4	Waukesha	L7042GL	Natural Gas	1478	6.66	Yes	High Pressure Flare	Yes	5.91498
BC_119	2021-09-29	Ariel	JGC/6	Caterpillar	G3616	Natural Gas	4890	32.2329	No		Yes	34.4548
BC_119	2021-09-29	Ariel	JGC/6	Caterpillar	G3616	Natural Gas	4890	32.2329	No		Yes	18.5183
BC_119	2021-09-29	Ariel	KBZ/6	Caterpillar	G3616	Natural Gas	5175	32.2329	No		Yes	27.0158
BC_119	2021-09-29	Ariel	KBZ/6	Caterpillar	G3616	Natural Gas	5175	32.2329	No		Yes	50.9023
BC_133	2021-10-07	Worthington	OF6HU-4	Waukesha	L5790GU	Natural Gas	807	c	Yes	Vapour Recovery Unit	No	9.27525
BC_144	2021-10-04	Unobtainable	Unobtainable	Waukesha	L7042GSIU	Natural Gas	1480	c	No		No	3.33803
BC_145	2021-10-07	Ariel	JGC/4	Caterpillar	G3608	Natural Gas	2350	c	No		Yes	4.86217
BC_145	2021-10-07	Ariel	JGC/4	Caterpillar	G3608	Natural Gas	2350	c	No		Yes	16.1902
BC_161	2021-10-07			Unobtainable	Unobtainable	Natural Gas		c	No		Yes	13.9069
BC_218	2021-10-04	Unobtainable	Unobtainable	Unobtainable	Unobtainable	Natural Gas	#N/A	c	No		Yes	6.72834
BC_250	2021-10-05	Ajax	YK11EA	Ajax	DPC-360	Natural Gas	360	4.325	No		No	1.73453
BC_250	2021-10-05	Unobtainable	Unobtainable	Waukesha	F3521GSIU	Natural Gas	740	c	No		No	7.11919
BC_253	2021-10-05	Unobtainable	Unobtainable	Unobtainable	Unobtainable	Natural Gas		c	No		No	10.9511
BC_253	2021-10-05	Unobtainable	Unobtainable	Waukesha	F3521GSI	Natural Gas	740	c	No		No	14.1072
BC_274	2021-10-07	Ariel	JGK/4	Waukesha	7042GL	Natural Gas	1448	b	No		No	0
BC_276	2021-10-05			Unobtainable	Unobtainable	Natural Gas		c	No		Yes	9.45638
BC_279	2021-10-05	Unobtainable	Unobtainable	Waukesha	F3521	Natural Gas	740	c	No		No	44.3918
BC_286	2021-10-06	Superior	W74	Superior	16 GTL	Natural Gas	2200	6.16	No		No	34.9162
BC_286	2021-10-06	Superior	W74	Superior	16SGT	Natural Gas	2650	b	No		No	0
BC_286	2021-10-06	Ariel	JGC/6	Unobtainable	Unobtainable	Natural Gas	4445	c	No		No	40.6347
BC_286	2021-10-06	Energy Industries	FE765B-4	Waukesha	12V-AT25GL	Natural Gas	2500	29.008	No		No	19.6176
BC_286	2021-10-06	Unobtainable	Unobtainable	Waukesha	12V-AT25GL	Natural Gas	2590	29.008	No		No	20.5509
BC_286	2021-10-06	Energy Industries	FE765B-4	Waukesha	12V-AT25GL	Natural Gas	2587	b	No		No	0
BC_286	2021-10-06	Energy Industries	FE765B-4	Waukesha	12V-AT25GL	Natural Gas	2587	b	No		No	0
BC_286	2021-10-06	Energy Industries	FE765B-4	Waukesha	12V-AT25GL	Natural Gas	2587	b	No		No	0
BC_286	2021-10-06	Energy Industries	FE765B-4	Waukesha	12V-AT25GL	Natural Gas	2587	b	No		No	0
BC_286	2021-10-06	Energy Industries	FE765B-4	Waukesha	12V-AT25GL	Natural Gas	2587	b	No		No	0
BC_309	2021-10-05	Ariel	JGC/4	Caterpillar	G3608LE	Natural Gas	2225	c	No		No	25.4922
BC_309	2021-10-05	Energy Industries	FE-650D-4	Caterpillar	3512 SITA	Natural Gas	915	b	No		No	0
BC_309	2021-10-05	Ariel	JGK/4	Waukesha	L7042GL	Natural Gas	1450	b	No		No	0
BC_310	2021-10-05	Gemini	1304	Hoerbiger	3408TA	Natural Gas	400	b	No		No	0
BC_327	2021-10-07	Gemini	F604	Waukesha	L7044GSI	Natural Gas	1680	b	Yes	Low Pressure Flare	No	0
BC_338	2021-10-08	Ariel	JGE/4	Westech	3203-6	Electric			No		No	10.1868
BC_338	2021-10-08	Ariel	JGK/4	Westech	3203-9	Electric			No		No	0
BC_342	2021-10-08	Ariel	JGK/4	Waukesha	5790GL	Natural Gas	1190	c	No		Yes	11.9676
BC_342	2021-10-08	Ariel	JGK/4	Waukesha	5790GL	Natural Gas	1215	b	No		No	0
BC_348	2021-10-08	Ariel	JGJ/4	Unobtainable	Unobtainable	Natural Gas		b	Yes	High Pressure Flare	No	0
BC_348	2021-10-08	Superior	MW66	White Superior	12SGT	Natural Gas	2000	5.6	No		Yes	36.2676
BC_364	2021-10-06	Ariel	JGD/4	Waukesha	L7042GSI	Natural Gas	1478	b	No		No	0
BC_366	2021-10-06	Unobtainable	Unobtainable	Caterpillar	G3516TALE	Natural Gas	1340	5.589	No		No	1.04175
BC_366	2021-10-06	Superior	SW66	Unobtainable	Unobtainable	Electric			No		No	10.1357
BC_366	2021-10-06	Superior	SW66	Unobtainable	Unobtainable	Electric			No		No	38.7594
BC_366	2021-10-06	Superior	SW66	Unobtainable	Unobtainable	Electric			No		No	0
BC_366	2021-10-06	Superior	SW66	Unobtainable	Unobtainable	Electric			No		No	0
BC_367	2021-10-06	Gemini	D604	Caterpillar	3516 SITA	Natural Gas	1340	b	No		No	0
BC_499	2021-09-23	Ariel	JGK/4	Waukesha	L7042GSI ESM	Natural Gas	1480	3.108	No		Yes	9.99317
BC_500	2021-09-23	Ariel	JGC/4	Caterpillar	G3608LE	Natural Gas	2370	c	Yes	Low Pressure Flare	Yes	41.0741
BC_500	2021-09-23	Ariel	JGC/4	Caterpillar	G3608LE	Natural Gas	2370	c	Yes	Low Pressure Flare	Yes	15.1357
BC_500	2021-09-23	Ariel	JGC/4	Caterpillar	G3608LE	Natural Gas	2370	c	Yes	Low Pressure Flare	Yes	19.2128
BC_500	2021-09-23	Ariel	JGC/4	Caterpillar	G3608LE	Natural Gas	2370	c	Yes	Low Pressure Flare	Yes	13.796
BC_500	2021-09-23	Ariel	JGC/4	Caterpillar	G3608TALE	Natural Gas	2370	b	Yes	Low Pressure Flare	Yes	0
BC_500	2021-09-23	Ariel	JGC/4	Caterpillar	G3608TALE	Natural Gas	2370	b	Yes	Low Pressure Flare	Yes	0
BC_500	2021-09-23	Ariel	JGK/4	Waukesha	L7042GL ESM	Natural Gas	1480	5.8016	Yes	Low Pressure Flare	Yes	20.9144
BC_500	2021-09-23	Ariel	JGK/4	Waukesha	L7042GL ESM	Natural Gas	1480	5.8016	Yes	Low Pressure Flare	Yes	6.31089
BC_500	2021-09-23	Ariel	JGK/4	Waukesha	L7042GL ESM	Natural Gas	1480	5.8016	Yes	Low Pressure Flare	Yes	6.25389
BC_501	2021-09-23	Ariel	JGK/4	Waukesha	L7042GL ESM	Natural Gas	1480	5.8016	Yes	Low Pressure Flare	Yes	14.5383
BC_501	2021-09-23	Ariel	JGK/4	Waukesha	L7042GL	Natural Gas	1478	6.66	Yes	Low Pressure Flare	Yes	11.3259
BC_501	2021-09-23	Ariel	JGK/4	Waukesha	L7042GL ESM	Natural Gas	1480	5.8016	Yes	High Pressure Flare	Yes	13.0408
BC_501	2021-09-23	Ariel	JGK/4	Waukesha	L7042GL ESM	Natural Gas	1480	5.8016	Yes	Low Pressure Flare	Yes	12.1255
BC_501	2021-09-23	Ariel	JGA/2	General Electric	5KS324STE205A	Electric			Yes	Low Pressure Flare	No	0
BC_506	2021-09-23	Ariel	JGK/4	Waukesha	L7042GSI	Natural Gas	1480	b	No		Yes	0

## Sheet: Tanks
Anonymized Site ID	Controlled Production Tanks	Uncontrolled Production Tanks	Total Production Tanks	Controlled Dehydrator Tanks	Uncontrolled Dehydrator Tanks	Total Dehydrator Tanks	Controlled Amine Tanks	Uncontrolled Amine Tanks	Total Amine Tanks	Controlled Lube Oil Tanks	Uncontrolled Lube Oil Tanks	Total Lube Oil Tanks	Horizontal Storage Tanks	Other Tanks	Is 2021 Ground Site
BC_1	0	3	3	0	1	1	0	0	0	0	0	0	0	1	Yes
BC_2	1	0	1	0	0	0	0	0	0	0	0	0	0	0	Yes
BC_3	1	0	1	0	0	0	0	0	0	0	0	0	0	0	Yes
BC_4	2	0	2	0	0	0	0	0	0	0	1	1	0	0	Yes
BC_5	0	1	1	0	0	0	0	0	0	0	0	0	0	0	Yes
BC_6	1	1	2	0	0	0	0	0	0	0	0	0	0	0	No
BC_7	0	1	1	0	0	0	0	0	0	0	0	0	0	0	No
BC_8	0	1	1	0	0	0	0	0	0	0	0	0	0	1	No
BC_9	2	0	2	0	0	0	0	0	0	0	0	0	0	0	Yes
BC_10	0	0	0	0	0	0	0	0	0	0	0	0	0	0	No
BC_11	2	0	2	0	0	0	0	0	0	0	0	0	0	0	Yes
BC_12	0	0	0	0	0	0	0	0	0	0	0	0	1	0	No
BC_13	0	0	0	0	0	0	0	0	0	0	0	0	0	0	No
BC_14	0	0	0	0	0	0	0	0	0	0	0	0	0	0	No
BC_15	0	1	1	0	0	0	0	0	0	0	0	0	0	0	Yes
BC_16	2	0	2	0	0	0	0	0	0	0	1	1	0	2	No
BC_17	0	2	2	0	1	1	0	0	0	0	0	0	0	0	Yes
BC_18	0	1	1	0	0	0	0	0	0	0	0	0	0	0	No
BC_19	0	1	1	0	0	0	0	0	0	0	0	0	0	0	No
BC_20	0	2	2	0	0	0	0	0	0	0	0	0	0	1	No
BC_21	0	0	0	0	0	0	0	0	0	0	0	0	0	1	No
BC_22	2	0	2	0	0	0	0	0	0	0	0	0	1	0	Yes
BC_23	0	0	0	0	0	0	0	0	0	0	0	0	0	0	No
BC_24	0	2	2	0	1	1	0	0	0	0	0	0	0	0	Yes
BC_25	3	0	3	0	0	0	0	0	0	0	1	1	0	0	No
BC_26	2	1	3	0	0	0	2	2	4	0	0	0	0	4	No
BC_27	0	0	0	0	0	0	0	0	0	0	0	0	0	0	No
BC_28	2	0	2	2	0	2	0	0	0	0	0	0	0	1	No
BC_29	0	0	0	0	0	0	0	0	0	0	0	0	0	0	No
BC_30	0	2	2	0	1	1	0	0	0	0	0	0	0	0	No
BC_31	0	0	0	1	0	1	0	0	0	0	0	0	0	0	No
BC_32	7	0	7	0	2	2	2	0	2	0	1	1	0	1	Yes
BC_33	0	0	0	0	0	0	0	0	0	0	0	0	0	0	No
BC_34	14	0	14	0	0	0	0	0	0	0	0	0	0	8	No
BC_35	0	0	0	0	0	0	0	0	0	0	0	0	0	0	No
BC_36	2	8	10	0	1	1	0	0	0	0	0	0	0	2	No
BC_37	0	0	0	0	0	0	0	0	0	0	0	0	0	1	Yes
BC_38	0	0	0	0	0	0	0	0	0	0	0	0	0	3	No
BC_39	0	0	0	0	0	0	0	0	0	0	0	0	0	1	No
BC_40	10	0	10	0	0	0	0	0	0	0	0	0	0	3	No
BC_41	9	1	10	3	0	3	0	0	0	0	0	0	0	0	Yes
BC_42	0	2	2	0	0	0	4	0	4	0	1	1	0	4	Yes
BC_43	0	0	0	2	0	2	0	0	0	0	0	0	4	0	Yes
BC_44	2	0	2	0	0	0	0	1	1	0	0	0	0	0	No
BC_45	2	0	2	0	0	0	0	0	0	0	0	0	0	0	Yes
BC_46	0	0	0	0	0	0	0	0	0	0	0	0	0	0	No
BC_47	0	6	6	0	0	0	0	0	0	0	0	0	0	0	No
BC_48	0	0	0	0	0	0	0	0	0	0	0	0	0	0	Yes
BC_49	0	0	0	0	0	0	0	0	0	0	0	0	0	1	No
BC_50	1	0	1	0	0	0	0	0	0	0	0	0	0	0	No
BC_51	2	0	2	0	0	0	0	0	0	0	0	0	0	0	No
BC_52	0	0	0	0	0	0	0	0	0	0	0	0	0	0	No
BC_53	5	0	5	0	0	0	2	0	2	0	0	0	0	1	Yes
BC_54	3	0	3	1	0	1	0	0	0	0	1	1	0	0	No
BC_55	0	0	0	0	0	0	0	0	0	0	0	0	0	0	No
BC_56	8	0	8	2	0	2	0	0	0	0	0	0	0	0	Yes
BC_57	0	3	3	0	0	0	0	0	0	0	0	0	0	0	No
BC_58	0	0	0	0	0	0	0	0	0	0	0	0	0	1	No
BC_59	0	0	0	0	0	0	0	0	0	0	0	0	0	1	No
BC_60	19	0	19	0	0	0	0	0	0	0	0	0	0	0	Yes
BC_61	0	0	0	0	0	0	0	0	0	0	0	0	0	0	No
BC_62	12	0	12	0	0	0	0	0	0	0	0	0	0	6	No
BC_63	1	0	1	2	0	2	0	0	0	0	0	0	6	1	Yes
BC_64	6	0	6	0	0	0	0	0	0	0	0	0	0	1	Yes
BC_65	0	0	0	0	0	0	0	0	0	0	0	0	0	1	No
BC_66	0	3	3	0	0	0	0	0	0	0	0	0	1	0	No
BC_67	7	0	7	1	0	1	0	0	0	0	0	0	0	1	No
BC_68	5	0	5	3	0	3	8	0	8	0	0	0	1	2	No
BC_69	25	0	25	2	0	2	2	0	2	0	0	0	0	2	Yes
BC_70	2	17	19	0	8	8	0	0	0	0	0	0	0	3	Yes
BC_71	9	0	9	2	0	2	0	0	0	0	0	0	0	1	Yes
BC_72	20	0	20	2	0	2	4	4	8	0	0	0	0	0	No
BC_73	2	0	2	1	0	1	0	1	1	0	0	0	0	2	No
BC_74	0	17	17	0	0	0	0	0	0	0	0	0	0	0	No
BC_75	0	0	0	0	0	0	0	0	0	0	0	0	0	0	No
BC_76	0	1	1	0	0	0	0	0	0	0	0	0	0	0	No
BC_77	0	1	1	0	0	0	0	0	0	0	0	0	0	0	Yes
BC_78	8	0	8	0	0	0	0	0	0	0	0	0	1	1	No
BC_79	3	0	3	0	0	0	0	0	0	0	0	0	0	0	Yes
BC_80	0	0	0	0	0	0	0	0	0	0	0	0	0	0	Yes
BC_81	0	0	0	0	0	0	0	0	0	0	0	0	0	0	No
BC_82	2	2	4	0	0	0	0	0	0	0	1	1	0	0	No
BC_83	7	0	7	0	0	0	6	0	6	0	0	0	0	1	Yes
BC_84	0	0	0	0	0	0	0	0	0	0	0	0	0	0	No
BC_85	0	0	0	0	0	0	0	0	0	0	0	0	0	0	No
BC_86	10	0	10	2	0	2	0	0	0	0	0	0	0	0	Yes
BC_87	4	0	4	1	0	1	0	0	0	0	0	0	0	0	Yes
BC_88	0	0	0	0	0	0	0	0	0	0	0	0	0	1	No
BC_89	1	2	3	0	1	1	0	1	1	0	0	0	0	0	No
BC_90	4	0	4	0	0	0	0	0	0	0	0	0	0	1	No
BC_91	2	0	2	0	0	0	0	0	0	0	0	0	0	3	No
BC_92	0	1	1	0	0	0	0	0	0	0	0	0	0	0	Yes
BC_93	0	0	0	0	0	0	0	0	0	0	0	0	0	1	No
BC_94	6	0	6	0	0	0	0	0	0	0	0	0	0	1	No
BC_95	0	0	0	0	0	0	0	0	0	0	0	0	0	1	No
BC_96	24	1	25	1	0	1	0	0	0	0	0	0	0	3	No
BC_97	3	3	6	0	0	0	0	0	0	0	0	0	0	0	Yes
BC_98	5	0	5	0	0	0	0	0	0	0	0	0	0	4	No
BC_99	0	0	0	0	0	0	0	0	0	0	0	0	0	1	No
BC_100	16	0	16	0	1	1	0	0	0	0	1	1	0	4	No
BC_101	0	1	1	0	0	0	0	0	0	0	0	0	0	0	No
BC_102	3	0	3	0	0	0	0	0	0	0	0	0	0	1	No
BC_103	0	3	3	0	0	0	0	0	0	0	0	0	0	1	Yes
BC_104	0	0	0	0	0	0	0	0	0	0	0	0	0	0	No
BC_105	0	6	6	0	0	0	0	0	0	0	0	0	0	1	Yes
BC_106	4	6	10	0	0	0	0	0	0	0	0	0	0	1	No
BC_107	6	0	6	0	0	0	0	0	0	0	0	0	0	1	Yes
BC_108	3	0	3	0	0	0	0	0	0	0	0	0	0	0	Yes
BC_109	0	0	0	0	0	0	0	0	0	0	0	0	0	0	No
BC_110	3	0	3	0	0	0	0	0	0	0	0	0	0	2	No
BC_111	1	0	1	0	0	0	0	0	0	0	0	0	0	1	No
BC_112	1	0	1	0	0	0	0	0	0	0	0	0	0	0	No
BC_113	0	3	3	0	0	0	0	0	0	0	0	0	0	0	No
BC_114	9	0	9	0	0	0	0	0	0	0	0	0	0	0	No
BC_115	0	1	1	0	0	0	0	0	0	0	0	0	0	0	No
BC_116	2	3	5	0	0	0	0	0	0	0	0	0	0	1	No
BC_117	0	3	3	0	0	0	0	0	0	0	0	0	0	0	No
BC_118	2	0	2	0	0	0	0	0	0	0	0	0	0	0	No
BC_119	9	0	9	0	0	0	0	0	0	0	1	1	0	1	Yes
BC_120	0	3	3	0	0	0	0	0	0	0	0	0	0	0	No
BC_121	0	3	3	0	0	0	0	0	0	0	0	0	0	1	Yes
BC_122	0	3	3	0	0	0	0	0	0	0	0	0	0	0	No
BC_123	2	0	2	1	0	1	0	0	0	0	0	0	0	1	No
BC_124	6	7	13	0	0	0	0	0	0	0	0	0	0	0	No
BC_125	5	0	5	0	0	0	0	0	0	0	0	0	0	0	No
BC_126	19	6	25	0	0	0	0	0	0	0	0	0	0	4	No
BC_127	9	0	9	0	0	0	0	0	0	0	0	0	0	0	No
BC_128	0	4	4	0	0	0	0	0	0	0	0	0	0	0	No
BC_129	5	2	7	2	0	2	0	0	0	0	1	1	0	3	No
BC_130	0	12	12	0	0	0	0	0	0	0	0	0	0	0	No
BC_131	2	0	2	0	0	0	0	0	0	0	0	0	0	0	No
BC_132	6	2	8	1	0	1	0	0	0	0	0	0	0	1	No
BC_133	6	0	6	0	0	0	0	0	0	0	0	0	0	0	Yes
BC_134	0	1	1	0	0	0	0	0	0	0	0	0	0	0	No
BC_135	0	1	1	0	0	0	0	0	0	0	0	0	0	1	No
BC_136	16	0	16	2	0	2	0	0	0	0	1	1	0	4	No
BC_137	0	0	0	0	0	0	0	0	0	0	0	0	0	0	No
BC_138	3	1	4	0	0	0	0	0	0	0	0	0	1	6	No
BC_139	0	2	2	0	0	0	0	0	0	0	0	0	0	1	No
BC_140	2	0	2	0	0	0	0	0	0	0	0	0	0	1	No
BC_141	6	0	6	0	0	0	0	0	0	0	0	0	0	1	No
BC_142	0	0	0	0	0	0	0	0	0	0	0	0	0	0	No
BC_143	0	3	3	0	0	0	0	0	0	0	0	0	0	1	No
BC_144	7	1	8	0	0	0	0	0	0	0	0	0	0	1	Yes
BC_145	6	7	13	1	0	1	0	0	0	0	0	0	0	1	Yes
BC_146	1	0	1	0	0	0	0	0	0	0	0	0	0	0	No
BC_147	0	1	1	0	0	0	0	0	0	0	0	0	0	0	No
BC_148	4	0	4	0	0	0	0	0	0	0	0	0	0	0	No
BC_149	0	3	3	0	0	0	0	0	0	0	0	0	0	0	No
BC_150	0	4	4	0	0	0	0	0	0	0	0	0	0	1	No
BC_151	11	0	11	1	0	1	0	0	0	0	0	0	0	0	No
BC_152	0	0	0	0	0	0	0	0	0	0	0	0	0	2	No
BC_153	0	1	1	0	0	0	0	0	0	0	0	0	0	1	No
BC_154	0	0	0	0	0	0	0	0	0	0	0	0	0	0	No
BC_155	8	0	8	0	0	0	0	0	0	0	0	0	0	0	Yes
BC_156	0	2	2	0	0	0	0	0	0	0	0	0	0	1	No
BC_157	3	0	3	0	0	0	0	0	0	0	0	0	0	0	No
BC_158	1	0	1	1	0	1	0	0	0	0	0	0	0	0	No
BC_159	3	0	3	0	0	0	0	0	0	0	0	0	0	0	No
BC_160	2	0	2	0	0	0	0	0	0	0	0	0	0	0	No
BC_161	4	0	4	1	0	1	0	0	0	0	0	0	0	0	Yes
BC_162	0	5	5	0	0	0	0	0	0	0	0	0	0	1	No
BC_163	6	0	6	0	0	0	0	0	0	0	0	0	0	0	No
BC_164	0	0	0	0	0	0	0	0	0	0	0	0	0	0	No
BC_165	7	0	7	0	0	0	0	0	0	0	0	0	0	0	No
BC_166	0	4	4	1	0	1	0	0	0	0	0	0	0	0	No
BC_167	0	4	4	0	0	0	0	0	0	0	0	0	0	0	No
BC_168	0	0	0	0	0	0	0	0	0	0	0	0	0	0	No
BC_169	0	3	3	0	0	0	0	0	0	0	0	0	0	1	No
BC_170	1	0	1	0	0	0	0	0	0	0	0	0	0	2	No
BC_171	7	0	7	0	0	0	0	0	0	0	0	0	0	2	No
BC_172	0	2	2	0	0	0	0	0	0	0	0	0	0	0	No
BC_173	5	1	6	0	0	0	0	0	0	0	0	0	0	0	No
BC_174	0	1	1	0	0	0	0	0	0	0	0	0	0	1	No
BC_175	1	0	1	0	0	0	0	0	0	0	0	0	0	0	No
BC_176	0	0	0	0	0	0	0	0	0	0	0	0	0	0	No
BC_177	0	0	0	0	0	0	0	0	0	0	0	0	0	1	No
BC_178	3	0	3	0	0	0	0	0	0	0	0	0	0	1	No
BC_179	3	0	3	0	0	0	0	0	0	0	0	0	0	1	No
BC_180	0	1	1	0	0	0	0	0	0	0	0	0	0	0	No
BC_181	2	0	2	0	0	0	0	0	0	0	0	0	0	0	No
BC_182	3	1	4	0	0	0	0	0	0	0	0	0	0	0	No
BC_183	6	0	6	0	0	0	0	0	0	0	0	0	0	1	No
BC_184	1	0	1	0	0	0	0	0	0	0	0	0	0	0	No
BC_185	0	2	2	0	0	0	0	0	0	0	0	0	0	0	No
BC_186	0	3	3	0	0	0	0	0	0	0	0	0	0	1	Yes
BC_187	4	0	4	0	0	0	0	0	0	0	0	0	0	1	No
BC_188	0	1	1	0	0	0	0	0	0	0	0	0	0	1	No
BC_189	0	1	1	0	0	0	0	0	0	0	0	0	0	1	No
BC_190	10	0	10	0	0	0	0	0	0	0	0	0	0	1	No
BC_191	10	0	10	0	0	0	0	0	0	0	0	0	0	1	No
BC_192	2	0	2	0	0	0	0	0	0	0	1	1	0	0	No
BC_193	2	0	2	0	0	0	0	0	0	0	0	0	0	0	No
BC_194	0	0	0	0	0	0	0	0	0	0	0	0	0	1	No
BC_195	0	0	0	0	0	0	0	0	0	0	0	0	0	0	No
BC_196	0	0	0	0	0	0	0	0	0	0	0	0	0	0	No
BC_197	0	0	0	0	0	0	0	0	0	0	0	0	0	0	No
BC_198	0	0	0	0	0	0	0	0	0	0	0	0	0	1	No
BC_199	0	0	0	0	0	0	0	0	0	0	0	0	0	0	No
BC_200	0	0	0	0	0	0	0	0	0	0	0	0	0	0	No
BC_201	6	1	7	0	0	0	0	0	0	0	0	0	0	0	No
BC_202	0	0	0	0	0	0	0	0	0	0	0	0	0	1	No
BC_203	0	0	0	0	0	0	0	0	0	0	0	0	0	0	No
BC_204	0	0	0	0	0	0	0	0	0	0	0	0	0	0	No
BC_205	4	0	4	1	0	1	0	0	0	0	0	0	0	0	No
BC_206	0	0	0	0	0	0	0	0	0	0	0	0	0	0	No
BC_207	14	2	16	0	0	0	0	0	0	0	0	0	0	1	No
BC_208	0	0	0	0	0	0	0	0	0	0	0	0	0	1	No
BC_209	0	0	0	0	0	0	0	0	0	0	0	0	0	0	No
BC_210	0	3	3	0	0	0	0	0	0	0	0	0	0	1	No
BC_211	0	0	0	0	0	0	0	0	0	0	0	0	0	0	No
BC_212	7	0	7	0	0	0	0	0	0	0	0	0	0	3	No
BC_213	0	0	0	0	0	0	0	0	0	0	0	0	0	0	No
BC_214	8	1	9	1	0	1	0	0	0	0	0	0	0	0	No
BC_215	6	0	6	1	0	1	0	0	0	0	0	0	0	0	No
BC_216	1	0	1	0	0	0	0	0	0	0	0	0	0	1	No
BC_217	8	0	8	0	0	0	0	0	0	0	0	0	0	2	No
BC_218	0	3	3	0	0	0	0	0	0	0	0	0	0	1	Yes
BC_219	0	2	2	0	0	0	0	0	0	0	0	0	0	0	No
BC_220	11	0	11	0	0	0	0	0	0	0	0	0	0	2	No
BC_221	1	2	3	0	0	0	0	0	0	0	0	0	0	0	No
BC_222	0	1	1	0	0	0	0	0	0	0	0	0	0	0	No
BC_223	0	2	2	0	0	0	0	0	0	0	0	0	0	1	No
BC_224	0	3	3	0	0	0	0	0	0	0	0	0	0	0	No
BC_225	0	0	0	0	0	0	0	0	0	0	0	0	0	0	No
BC_226	7	0	7	2	0	2	0	0	0	0	0	0	0	3	No
BC_227	5	0	5	0	0	0	0	0	0	0	0	0	0	1	No
BC_228	2	0	2	0	1	1	0	0	0	0	0	0	0	0	No
BC_229	0	1	1	0	0	0	0	0	0	0	0	0	0	0	No
BC_230	3	0	3	1	0	1	0	0	0	0	0	0	0	0	No
BC_231	3	0	3	0	0	0	0	0	0	0	1	1	0	0	No
BC_232	0	2	2	0	0	0	0	0	0	0	0	0	0	0	No
BC_233	5	0	5	0	0	0	0	0	0	0	0	0	0	1	No
BC_234	4	0	4	0	0	0	0	0	0	0	0	0	0	0	No
BC_235	4	0	4	0	0	0	0	0	0	0	0	0	0	0	No
BC_236	0	1	1	0	1	1	0	0	0	0	0	0	0	0	No
BC_237	0	1	1	1	0	1	0	0	0	0	0	0	2	0	No
BC_238	4	0	4	1	0	1	0	0	0	0	0	0	0	0	No
BC_239	0	0	0	0	0	0	0	0	0	0	0	0	0	1	No
BC_240	0	1	1	0	0	0	0	0	0	0	0	0	0	0	No
BC_241	2	0	2	0	0	0	0	0	0	0	0	0	0	1	No
BC_242	8	0	8	1	0	1	0	0	0	0	0	0	0	0	No
BC_243	0	1	1	0	0	0	0	0	0	0	0	0	0	0	No
BC_244	0	5	5	2	0	2	0	0	0	0	0	0	0	1	No
BC_245	0	4	4	0	0	0	0	0	0	0	0	0	0	0	No
BC_246	0	2	2	0	0	0	0	0	0	0	0	0	0	0	No
BC_247	17	0	17	0	0	0	0	0	0	0	0	0	0	0	No
BC_248	0	1	1	0	0	0	0	0	0	0	0	0	0	4	No
BC_249	2	0	2	0	0	0	0	0	0	0	0	0	0	0	No
BC_250	1	0	1	0	0	0	0	0	0	0	0	0	0	1	Yes
BC_251	1	0	1	0	0	0	0	0	0	0	0	0	0	0	No
BC_252	0	0	0	0	0	0	2	0	2	0	0	0	0	2	No
BC_253	0	3	3	0	0	0	0	0	0	0	0	0	0	0	Yes
BC_254	0	0	0	0	0	0	0	0	0	0	0	0	0	0	No
BC_255	8	0	8	1	0	1	0	0	0	0	0	0	0	0	No
BC_256	0	4	4	0	0	0	0	0	0	0	0	0	0	0	No
BC_257	2	3	5	0	0	0	0	0	0	0	0	0	0	0	No
BC_258	2	0	2	0	0	0	0	0	0	0	0	0	0	0	No
BC_259	0	2	2	0	0	0	0	0	0	0	0	0	0	1	No
BC_260	4	2	6	0	1	1	0	0	0	0	0	0	0	2	No
BC_261	0	0	0	0	0	0	0	0	0	0	0	0	0	0	No
BC_262	2	0	2	0	0	0	0	0	0	0	0	0	0	0	No
BC_263	6	0	6	0	0	0	0	0	0	0	0	0	0	0	No
BC_264	0	0	0	0	0	0	0	0	0	0	0	0	0	1	No
BC_265	0	0	0	0	0	0	0	0	0	0	0	0	0	0	No
BC_266	0	0	0	0	0	0	0	0	0	0	0	0	0	0	No
BC_267	0	0	0	0	0	0	0	0	0	0	0	0	0	0	No
BC_268	0	2	2	0	1	1	0	0	0	0	0	0	0	0	No
BC_269	0	1	1	0	0	0	0	0	0	0	0	0	0	0	No
BC_270	1	1	2	0	0	0	0	0	0	0	0	0	0	0	No
BC_271	9	0	9	0	0	0	0	0	0	0	0	0	0	1	No
BC_272	0	0	0	0	0	0	0	0	0	0	0	0	0	0	No
BC_273	0	0	0	0	0	0	0	0	0	0	0	0	0	1	No
BC_274	2	0	2	1	0	1	0	0	0	0	0	0	0	0	Yes
BC_275	0	2	2	0	0	0	0	0	0	0	0	0	0	0	No
BC_276	3	0	3	1	0	1	0	0	0	0	0	0	0	1	Yes
BC_277	3	0	3	0	0	0	0	0	0	0	0	0	0	0	No
BC_278	11	0	11	0	0	0	0	2	2	0	0	0	0	1	No
BC_279	6	0	6	0	0	0	0	0	0	0	0	0	0	0	Yes
BC_280	0	0	0	0	0	0	0	0	0	0	0	0	0	1	No
BC_281	2	0	2	0	0	0	0	0	0	0	1	1	0	7	No
BC_282	0	0	0	0	0	0	0	0	0	0	0	0	0	0	No
BC_283	0	1	1	0	0	0	0	0	0	0	0	0	0	1	No
BC_284	6	0	6	0	0	0	0	0	0	0	0	0	0	0	No
BC_285	0	0	0	0	0	0	0	0	0	0	0	0	0	0	No
BC_286	3	10	13	0	0	0	3	0	3	0	2	2	0	3	Yes
BC_287	6	1	7	1	0	1	0	2	2	0	0	0	0	2	No
BC_288	4	0	4	0	0	0	0	0	0	0	0	0	0	1	No
BC_289	1	0	1	0	0	0	0	0	0	0	0	0	0	1	No
BC_290	0	2	2	0	0	0	0	0	0	0	0	0	0	1	No
BC_291	0	3	3	0	0	0	0	0	0	0	0	0	0	0	No
BC_292	0	0	0	0	0	0	0	0	0	0	0	0	0	0	No
BC_293	2	0	2	0	0	0	0	0	0	0	0	0	0	0	No
BC_294	0	1	1	0	0	0	0	0	0	0	0	0	0	0	No
BC_295	0	0	0	0	0	0	0	0	0	0	0	0	0	0	No
BC_296	0	1	1	0	0	0	0	0	0	0	0	0	2	0	No
BC_297	0	1	1	0	0	0	0	0	0	0	0	0	0	1	No
BC_298	2	1	3	0	0	0	0	0	0	0	0	0	0	0	No
BC_299	4	0	4	0	0	0	0	0	0	0	0	0	2	0	No
BC_300	1	0	1	0	0	0	0	0	0	0	0	0	0	0	No
BC_301	0	0	0	0	0	0	0	0	0	0	0	0	0	0	No
BC_302	2	0	2	1	0	1	0	0	0	0	0	0	0	0	No
BC_303	0	2	2	0	0	0	0	0	0	0	0	0	0	1	No
BC_304	0	1	1	0	0	0	0	0	0	0	0	0	0	0	No
BC_305	13	0	13	4	0	4	1	0	1	0	0	0	0	1	No
BC_306	0	7	7	0	0	0	0	3	3	0	2	2	0	4	No
BC_307	2	0	2	1	0	1	0	0	0	0	0	0	0	0	No
BC_308	5	0	5	0	0	0	0	0	0	0	0	0	0	2	No
BC_309	4	0	4	1	0	1	0	0	0	0	0	0	0	0	Yes
BC_310	0	2	2	0	0	0	0	0	0	0	0	0	0	1	Yes
BC_311	4	0	4	1	0	1	0	0	0	0	1	1	0	1	No
BC_312	4	0	4	0	0	0	0	0	0	0	0	0	2	0	No
BC_313	0	1	1	0	1	1	0	0	0	0	0	0	0	1	No
BC_314	0	0	0	0	0	0	0	0	0	0	0	0	0	0	No
BC_315	0	0	0	0	0	0	0	0	0	0	0	0	0	0	No
BC_316	2	0	2	1	0	1	0	0	0	0	0	0	0	0	No
BC_317	0	1	1	0	0	0	0	0	0	0	0	0	0	1	No
BC_318	6	6	12	1	0	1	0	1	1	0	0	0	0	1	No
BC_319	0	3	3	0	0	0	0	0	0	0	0	0	0	2	No
BC_320	4	0	4	1	0	1	0	0	0	0	0	0	0	0	No
BC_321	2	0	2	0	0	0	0	0	0	0	0	0	0	0	No
BC_322	0	4	4	0	0	0	0	0	0	0	0	0	0	5	Yes
BC_323	8	0	8	0	0	0	0	0	0	0	0	0	0	1	No
BC_324	0	1	1	0	2	2	0	0	0	0	0	0	0	0	No
BC_325	0	6	6	1	0	1	0	0	0	0	0	0	0	0	No
BC_326	0	0	0	0	0	0	0	0	0	0	0	0	0	0	No
BC_327	0	5	5	0	0	0	0	0	0	0	0	0	0	1	Yes
BC_328	4	0	4	1	0	1	0	0	0	0	0	0	0	0	No
BC_329	9	0	9	1	0	1	0	4	4	0	0	0	0	2	No
BC_330	0	6	6	0	0	0	0	0	0	0	0	0	0	1	No
BC_331	2	0	2	0	0	0	0	0	0	0	0	0	0	0	No
BC_332	0	2	2	0	0	0	0	0	0	0	0	0	0	0	No
BC_333	4	1	5	1	0	1	0	0	0	0	0	0	0	0	No
BC_334	0	0	0	0	0	0	0	0	0	0	0	0	0	0	No
BC_335	2	0	2	0	0	0	0	0	0	0	0	0	0	0	No
BC_336	4	0	4	1	0	1	0	0	0	0	0	0	0	0	No
BC_337	8	0	8	1	0	1	0	0	0	0	0	0	0	0	No
BC_338	2	1	3	0	0	0	0	0	0	0	0	0	0	0	Yes
BC_339	1	0	1	0	0	0	0	0	0	0	0	0	0	0	No
BC_340	4	1	5	2	0	2	2	3	5	0	1	1	0	4	No
BC_341	4	0	4	1	0	1	0	0	0	0	0	0	0	0	No
BC_342	4	0	4	0	1	1	0	0	0	0	1	1	0	0	Yes
BC_343	0	1	1	0	2	2	0	0	0	0	0	0	0	2	No
BC_344	0	1	1	0	0	0	0	0	0	0	0	0	0	0	No
BC_345	5	0	5	0	0	0	2	0	2	0	0	0	2	1	No
BC_346	0	2	2	0	0	0	0	0	0	0	0	0	0	2	No
BC_347	2	0	2	0	0	0	0	0	0	0	0	0	0	0	No
BC_348	0	1	1	0	1	1	0	0	0	0	0	0	0	0	Yes
BC_349	0	3	3	0	1	1	0	0	0	0	0	0	0	1	No
BC_350	0	0	0	0	0	0	0	0	0	0	0	0	0	2	No
BC_351	0	3	3	0	1	1	0	0	0	0	1	1	0	0	No
BC_352	0	0	0	0	0	0	0	0	0	0	0	0	0	0	No
BC_353	2	0	2	0	0	0	0	0	0	0	0	0	0	2	No
BC_354	1	0	1	1	0	1	0	0	0	0	0	0	0	0	No
BC_355	0	0	0	0	0	0	0	0	0	0	0	0	0	0	No
BC_356	0	0	0	0	0	0	0	0	0	0	0	0	0	0	No
BC_357	3	0	3	1	0	1	0	0	0	0	0	0	0	0	No
BC_358	0	0	0	1	0	1	0	0	0	0	0	0	0	0	No
BC_359	0	1	1	0	0	0	0	0	0	0	0	0	0	0	No
BC_360	0	5	5	0	0	0	0	0	0	0	0	0	0	3	No
BC_361	4	0	4	1	0	1	0	0	0	0	0	0	0	0	No
BC_362	8	0	8	0	1	1	0	0	0	0	0	0	0	1	No
BC_363	0	1	1	0	0	0	0	0	0	0	1	1	0	3	No
BC_364	0	1	1	0	0	0	0	0	0	0	1	1	0	0	Yes
BC_365	0	1	1	0	0	0	0	0	0	0	0	0	0	0	Yes
BC_366	1	10	11	1	0	1	0	0	0	0	0	0	0	5	Yes
BC_367	0	1	1	0	0	0	0	0	0	0	0	0	0	0	Yes
BC_368	0	0	0	0	0	0	0	0	0	0	0	0	0	0	No
BC_369	0	0	0	0	0	0	0	0	0	0	0	0	0	0	No
BC_370	0	0	0	0	0	0	0	0	0	0	0	0	0	0	No
BC_371	0	9	9	0	0	0	0	0	0	0	0	0	0	0	No
BC_372	0	0	0	0	0	0	0	0	0	0	0	0	0	0	No
BC_373	0	0	0	0	0	0	0	0	0	0	0	0	0	0	No
BC_374	0	0	0	0	0	0	0	0	0	0	0	0	0	0	No
BC_375	0	0	0	0	0	0	0	0	0	0	0	0	0	1	No
BC_376	0	0	0	0	0	0	0	0	0	0	0	0	0	0	No
BC_377	0	0	0	0	0	0	0	0	0	0	0	0	0	0	No
BC_378	0	0	0	0	0	0	0	0	0	0	0	0	0	0	No
BC_379	0	0	0	0	0	0	0	0	0	0	0	0	0	0	No
BC_380	0	0	0	0	0	0	0	0	0	0	0	0	0	0	No
BC_381	0	0	0	0	0	0	0	0	0	0	0	0	0	0	No
BC_382	0	0	0	0	0	0	0	0	0	0	0	0	0	0	No
BC_383	0	0	0	0	0	0	0	0	0	0	0	0	0	0	No
BC_384	0	0	0	0	0	0	0	0	0	0	0	0	0	0	No
BC_385	0	0	0	0	0	0	0	0	0	0	0	0	0	0	No
BC_386	0	0	0	0	0	0	0	0	0	0	0	0	0	0	No
BC_387	0	0	0	0	0	0	0	0	0	0	0	0	0	0	No
BC_388	0	0	0	0	0	0	0	0	0	0	0	0	0	0	No
BC_389	0	0	0	0	0	0	0	0	0	0	0	0	0	0	No
BC_390	0	0	0	0	0	0	0	0	0	0	0	0	0	0	No
BC_391	0	0	0	0	0	0	0	0	0	0	0	0	0	0	No
BC_392	0	0	0	0	0	0	0	0	0	0	0	0	0	0	No
BC_393	0	0	0	0	0	0	0	0	0	0	0	0	0	0	No
BC_394	0	0	0	0	0	0	0	0	0	0	0	0	0	0	No
BC_395	0	0	0	0	0	0	0	0	0	0	0	0	0	0	No
BC_396	0	0	0	0	0	0	0	0	0	0	0	0	0	0	No
BC_397	0	1	1	0	0	0	0	0	0	0	0	0	0	0	No
BC_398	0	0	0	0	0	0	0	0	0	0	0	0	0	0	No
BC_399	0	1	1	0	0	0	0	0	0	0	0	0	0	0	No
BC_400	0	1	1	0	0	0	0	0	0	0	0	0	0	0	No
BC_401	0	0	0	0	0	0	0	0	0	0	0	0	0	1	No
BC_402	0	0	0	0	0	0	0	0	0	0	0	0	0	0	No
BC_403	0	1	1	0	0	0	0	0	0	0	0	0	0	0	No
BC_404	0	0	0	0	0	0	0	0	0	0	0	0	0	0	No
BC_405	0	0	0	0	0	0	0	0	0	0	0	0	0	0	No
BC_406	0	2	2	0	0	0	0	0	0	0	0	0	0	0	No
BC_407	0	2	2	0	0	0	0	0	0	0	0	0	0	0	No
BC_408	0	0	0	0	0	0	0	0	0	0	0	0	0	0	No
BC_409	0	0	0	0	0	0	0	0	0	0	0	0	0	1	No
BC_410	0	1	1	0	0	0	0	0	0	0	0	0	0	0	No
BC_411	0	0	0	0	0	0	0	0	0	0	0	0	0	0	Yes
BC_412	0	0	0	0	0	0	0	0	0	0	0	0	0	0	No
BC_413	0	0	0	0	0	0	0	0	0	0	0	0	0	0	No
BC_414	0	0	0	0	0	0	0	0	0	0	0	0	0	0	No
BC_415	0	0	0	0	0	0	0	0	0	0	0	0	0	0	No
BC_416	0	0	0	0	0	0	0	0	0	0	0	0	0	0	No
BC_417	0	0	0	0	0	0	0	0	0	0	0	0	0	0	No
BC_418	0	0	0	0	0	0	0	0	0	0	0	0	0	0	No
BC_419	0	0	0	0	0	0	0	0	0	0	0	0	0	0	No
BC_420	0	0	0	0	0	0	0	0	0	0	0	0	0	0	No
BC_421	0	0	0	0	0	0	0	0	0	0	0	0	0	0	Yes
BC_422	0	0	0	0	0	0	0	0	0	0	0	0	0	0	No
BC_423	0	0	0	0	0	0	0	0	0	0	0	0	0	0	No
BC_424	0	0	0	0	0	0	0	0	0	0	0	0	0	0	No
BC_425	0	0	0	0	0	0	0	0	0	0	0	0	0	0	No
BC_426	2	0	2	0	0	0	0	0	0	0	0	0	0	1	No
BC_427	0	0	0	0	0	0	0	0	0	0	0	0	0	0	No
BC_428	0	0	0	0	0	0	0	0	0	0	0	0	0	0	No
BC_429	0	0	0	0	0	0	0	0	0	0	0	0	0	0	No
BC_430	0	0	0	0	0	0	0	0	0	0	0	0	0	0	No
BC_431	0	0	0	0	0	0	0	0	0	0	0	0	0	0	Yes
BC_432	0	0	0	0	0	0	0	0	0	0	0	0	0	0	No
BC_433	0	0	0	0	0	0	0	0	0	0	0	0	0	0	No
BC_434	0	0	0	0	0	0	0	0	0	0	0	0	0	0	No
BC_435	0	0	0	0	0	0	0	0	0	0	0	0	0	0	No
BC_436	0	0	0	0	0	0	0	0	0	0	0	0	0	0	No
BC_437	0	0	0	0	0	0	0	0	0	0	0	0	0	0	No
BC_438	2	0	2	0	0	0	0	0	0	0	0	0	0	0	Yes
BC_439	0	0	0	0	0	0	0	0	0	0	0	0	0	0	No
BC_440	0	0	0	0	0	0	0	0	0	0	0	0	0	0	No
BC_441	0	0	0	0	0	0	0	0	0	0	0	0	0	0	No
BC_442	0	0	0	0	0	0	0	0	0	0	0	0	0	0	No
BC_443	0	0	0	0	0	0	0	0	0	0	0	0	0	0	No
BC_444	0	0	0	0	0	0	0	0	0	0	0	0	0	0	No
BC_445	0	0	0	0	0	0	0	0	0	0	0	0	0	0	Yes
BC_446	0	0	0	0	0	0	0	0	0	0	0	0	0	0	No
BC_447	0	5	5	0	0	0	0	0	0	0	0	0	0	1	No
BC_448	0	2	2	0	0	0	0	0	0	0	0	0	0	0	Yes
BC_449	0	0	0	0	0	0	0	0	0	0	0	0	0	0	No
BC_450	0	0	0	0	0	0	0	0	0	0	0	0	0	0	No
BC_451	0	0	0	0	0	0	0	0	0	0	0	0	0	1	No
BC_452	0	0	0	0	0	0	0	0	0	0	0	0	0	2	No
BC_453	0	0	0	0	0	0	0	0	0	0	0	0	0	0	Yes
BC_454	0	0	0	0	0	0	0	0	0	0	0	0	0	0	No
BC_455	0	0	0	0	0	0	0	0	0	0	0	0	0	0	No
BC_456	0	0	0	0	0	0	0	0	0	0	0	0	0	0	No
BC_457	0	0	0	0	0	0	0	0	0	0	0	0	0	1	No
BC_458	0	1	1	0	0	0	0	0	0	0	0	0	0	0	No
BC_459	0	0	0	0	0	0	0	0	0	0	0	0	0	2	No
BC_460	0	0	0	0	0	0	0	0	0	0	0	0	0	0	No
BC_461	0	0	0	0	0	0	0	0	0	0	0	0	0	0	No
BC_462	0	0	0	0	0	0	0	0	0	0	0	0	0	0	No
BC_463	0	0	0	0	0	0	0	0	0	0	0	0	0	0	No
BC_464	0	1	1	0	0	0	0	0	0	0	0	0	0	1	No
BC_465	0	2	2	0	0	0	0	0	0	0	0	0	0	0	No
BC_466	0	4	4	0	0	0	0	0	0	0	0	0	0	6	No
BC_467	0	2	2	0	0	0	0	0	0	0	0	0	0	0	No
BC_468	0	0	0	0	0	0	0	0	0	0	0	0	0	0	No
BC_469	0	1	1	0	0	0	0	0	0	0	0	0	0	0	No
BC_470	0	0	0	0	0	0	0	0	0	0	0	0	0	0	No
BC_471	0	1	1	0	0	0	0	0	0	0	0	0	0	0	No
BC_472	0	1	1	0	0	0	0	0	0	0	0	0	0	0	No
BC_473	0	2	2	0	0	0	0	0	0	0	0	0	0	0	No
BC_474	0	1	1	0	0	0	0	0	0	0	0	0	0	1	No
BC_475	0	1	1	0	0	0	0	0	0	0	0	0	0	0	No
BC_476	0	1	1	0	0	0	0	0	0	0	0	0	0	0	No
BC_477	0	1	1	0	0	0	0	0	0	0	0	0	0	1	No
BC_478	0	0	0	0	0	0	0	0	0	0	0	0	0	0	No
BC_479	0	2	2	0	0	0	0	0	0	0	0	0	0	0	No
BC_480	0	0	0	0	0	0	0	0	0	0	0	0	0	0	No
BC_481	0	0	0	0	0	0	0	0	0	0	0	0	0	0	No
BC_482	0	0	0	0	0	0	0	0	0	0	0	0	0	0	No
BC_483	0	0	0	0	0	0	0	0	0	0	0	0	0	0	No
BC_484	0	0	0	0	0	0	0	0	0	0	0	0	0	0	No
BC_485	0	0	0	0	0	0	0	0	0	0	0	0	0	1	No
BC_486	0	2	2	0	0	0	0	0	0	0	0	0	0	0	No
BC_487	0	2	2	0	0	0	0	0	0	0	0	0	0	0	No
BC_488	0	0	0	0	0	0	0	0	0	0	0	0	0	0	No
BC_489	0	0	0	0	0	0	0	0	0	0	0	0	0	0	No
BC_490	0	0	0	0	0	0	0	0	0	0	0	0	0	0	No
BC_491	0	0	0	0	0	0	0	0	0	0	0	0	0	0	No
BC_492	0	0	0	0	0	0	0	0	0	0	0	0	0	0	No
BC_493	0	0	0	0	0	0	0	0	0	0	0	0	0	0	No
BC_494	0	0	0	0	0	0	0	0	0	0	0	0	0	0	No
BC_495	0	0	0	0	0	0	0	0	0	0	0	0	0	1	No
BC_496	0	0	0	0	0	0	0	0	0	0	0	0	0	1	No
BC_497	0	1	1	0	0	0	0	0	0	0	0	0	0	0	No
BC_498	0	1	1	0	0	0	0	0	0	0	0	0	0	0	No
BC_499	0	1	1	0	0	0	0	0	0	0	0	0	0	0	Yes
BC_500	0	0	0	0	0	0	0	0	0	0	0	0	6	0	Yes
BC_501	0	0	0	0	0	0	0	0	0	0	0	0	3	0	Yes
BC_502	0	0	0	0	0	0	0	0	0	0	0	0	0	1	No
BC_503	0	1	1	0	0	0	0	0	0	0	1	1	0	1	No
BC_504	0	2	2	0	0	0	0	0	0	0	1	1	0	1	No
BC_505	2	0	2	1	0	1	0	0	0	0	0	0	0	1	No
BC_506	0	1	1	0	1	1	0	0	0	0	0	0	0	1	Yes
BC_507	0	1	1	0	0	0	0	0	0	0	0	0	0	0	No
BC_508	13	0	13	0	0	0	0	0	0	0	0	0	0	8	No

## Sheet: Pneumatics
Figure 5 Index	Anonymized Site ID	Aerial Measurement (MC-average) [kg/h]	Pnuematic Device	Make	Model	Supply Pressure [PSI]	Device Action	Multiple Actuations Observed over 15 Minutes	Estimated Emissions from Manufacturer Static Bleed Rates [kg/h]	Estimated Emissions Using Emission Factors from Field Studies [kg/h]	Footnote		Letter	Relevant Column(s)	Footnote
1	BC_80	1.16758	Not Inventoried	-	-	-	-	-	N/A	N/A	a		a	Field Emission Factor [kg CH4/h]	Pnuematic instrument field emission factors were obtained from AER Manual 15. Generic device values are used for instruments where model specific rates are not available.
2	BC_80	1.26358	Level Controller	Fisher	FSL2-XB	40	Snap	No	0.0327097	0.113424	a		b	Field Emission Factor [kg CH4/h]	Fisher i2P-100 LB field Emission factor was not available and was assumed equal to manufacturer rate.
3	BC_448	1.89171	Level Controller	Norriseal	3RF14NSLDF-BG	32	Snap	No	0.00429368	0.115215	a		c	Manufacturer Static Bleed [kg CH4/h] + Field Emission Factor [kg CH4/h]	Pump manufacturer bleed rates and field emission rates were assumed to be the generic pump rate of 0.9726 m3 gas/h (Clearstone Engineering 2019, https://www.aer.ca/documents/ab-uog-emissions-inventory-methodology.pdf)
3	BC_448		Level Controller	Norriseal	3RF14NSLDF-BG	30	Snap	No	0.00429368	0.115215	a		d	Manufacturer Static Bleed [kg CH4/h]	Assumed output range of 6 to 30 psi
3	BC_448		Level Shutdown	Norriseal	1001A	28		-	0.00429368	0.115215	a		e	Manufacturer Static Bleed [kg CH4/h]	Average of device type inventoried in study
3	BC_448		Pressure Controller	Fisher	C1	32	Direct	-	0.0981291	0.0387432	a,d		f	Manufacturer Static Bleed [kg CH4/h]	Assumed equivalent to model P5
5	BC_80	2.10299	Level Controller	Fisher	FSL2-XB	40	Snap	No	0.0327097	0.113424	a		g	Manufacturer Static Bleed [kg CH4/h]	Assumed output at full supply (Minimum value)
6	BC_250	2.26307	Level Controller	Fisher	FSL2-2	34	Snap	No	0.0327097	0.113424	a,j		h	Manufacturer Static Bleed [kg CH4/h]	Assumed equivalent to Fisher 4196
6	BC_250		Level Shutdown	Murphy	L1200N			-	0.0398	0.156346	a,e,j		i	Manufacturer Static Bleed [kg CH4/h]	Assumed equivalent to Rotork YT3400
6	BC_250		Pressure Controller	Fisher	C1	18	Reverse	-	0.0981291	0.0387432	a,d,j		j	Aerial Measurement [kg CH4/h]	Attributed source as indicated but pnuematics at location as listed
7	BC_448	2.47166	Level Controller	Norriseal	3RF14NSLDF-BG	30	Snap	No	0.00429368	0.115215	a
7	BC_448		Level Controller	Norriseal	3RF14NSLDF-BG	30	Snap	No	0.00429368	0.115215	a
7	BC_448		Level Shutdown	Norriseal	1001A	28		-	0.00429368	0.115215	a
7	BC_448		Pressure Controller	Fisher	C1	28	Direct	-	0.0981291	0.0387432	a,d
8	BC_121	2.74633	Level Controller	Fisher	L2 Snap		Snap	No	0.0218065	0.113424	a
8	BC_121		Level Controller	Fisher	L2 Snap	29	Snap	No	0.0327097	0.113424	a
8	BC_121		Pump	CVS	3/8 MVB			-	0.580752	0.580752	a,c
8	BC_121		Pump	CVS	3/8 MVB			-	0.580752	0.580752	a,c
8	BC_121		Transducer	Fisher	i2P-100 LB	29		-	0.0676001	0.0676001	a,b
9	BC_186	2.88012	Level Controller	Norriseal	1001A		Snap	Yes	0.00429368	0.115215	a
9	BC_186		Level Controller	Norriseal	1001A		Snap	No	0.00429368	0.115215	a
10	BC_80	4.04809	Level Controller	Fisher	FSL2-XB	40	Snap	No	0.0327097	0.113424	a
11	BC_80	4.33624	Level Controller	Fisher	FSL2-XB	40	Snap	No	0.0327097	0.113424	a
12	BC_438	5.35174	Level Controller	Fisher	FSL2-XB	49	Snap	No	0.0327097	0.113424	a
12	BC_438		Positioner	PMV	06242-021	49		-	0.331138	0.156823	a,f
12	BC_438		Pressure Controller	Fisher	Wizard	49	Reverse	-	0.0539062	0.192045	a,d
12	BC_438		Pressure Shutdown	Fisher	4660			-	0.00109032	0.00901421	a,g
14	BC_421	6.62157	Pump	Williams	P250V225			-	0.580752	0.580752	a,c
15	BC_79	6.93216	Level Controller	Fisher	L2 Snap	30	Snap	No	0.0327097	0.113424	a
15	BC_79		Level Controller	Fisher	L2 Snap	30	Snap	No	0.0327097	0.113424	a
15	BC_79		Level Shutdown	Fisher	L2 Snap	28		-	0.0327097	0.113424	a
15	BC_79		Level Shutdown	Fisher	L2 Snap	34		-	0.0327097	0.113424	a
16	BC_79	8.84164	Level Controller	Fisher	L2 Snap	30	Snap	Yes	0.0327097	0.447726	a
16	BC_79		Level Controller	Fisher	L2 Snap	30	Snap	No	0.0327097	0.113424	a
16	BC_79		Level Shutdown	Fisher	L2 Snap	28		-	0.0327097	0.113424	a
16	BC_79		Level Shutdown	Fisher	L2 Snap	28		-	0.0327097	0.113424	a
17	BC_367	10.7897	Level Controller	Fisher	L3	33	Snap	No	0.534259	0.236817	a
17	BC_367		Level Controller	Fisher	FSL2-XB	30	Snap	No	0.0327097	0.113424	a
17	BC_367		Transducer	Fisher	546	33		-	0.654194	0.211744	a
17	BC_367		Transducer	Fisher	i2P-100 LB			-	0.0457936	0.0457936	a,b
19	BC_411	3.74766	Positioner	Unobtainable	Unobtainable	35		-	0.2	0.156823	a,e
19	BC_411		Pressure Shutdown	CVS	7970			-	0	0.192045	a
19	BC_411		Pressure Shutdown	CVS	7970			-	0	0.192045	a
19	BC_411		Pump	Linc	84T-12-62-4	35		-	0.580752	0.580752	a,c
19	BC_411		Transducer	Fisher	546	35		-	0.654194	0.211744	a
20	BC_445	5.5607	Temperature Controller	Kimray	HT12			-	0.0539062	0.0209536	a,h,j
23	BC_107	0.755822	Positioner	CVS	YT 3400	16		-	0.092	0.156823	a,i
23	BC_107		Positioner	CVS	YT 3400	19		-	0.092	0.156823	a,i
23	BC_107		Positioner	CVS	YT 3400	15		-	0.092	0.156823	a,i
23	BC_107		Positioner	CVS	YT 3400	18		-	0.092	0.156823	a,i
25	BC_77	3.84179	Pump	CVS	3/8 MVB			-	0.580752	0.580752	a,c
25	BC_77		Pump	Checkpoint	1500G	75		-	0.580752	0.580752	a,c
27	BC_22	4.94766	Level Controller	Fisher	FSL2-XB	32	Snap	No	0.0327097	0.113424	a
27	BC_22		Pressure Controller	Fisher	4150KR	31	Reverse	-	0.141742	0.251264	a,d
27	BC_22		Pressure Controller	Fisher	4150KR	32	Reverse	-	0.141742	0.251264	a,d
27	BC_22		Pump	Williams	WRA1115MNNSEBB	80		-	0.580752	0.580752	a,c
27	BC_22		Temperature Controller	Kimray	HT12	30		-	0.0539062	0.0209536	a,h
